# Supplementary material for: Suboptimal community growth mediated through metabolite crossfeeding promotes species diversity in the gut microbiota
Source: PLoS Comput Biol. 2018 Oct 30;14(10):e1006558. doi: 10.1371/journal.pcbi.1006558 (PMC6226200; doi:10.1371/journal.pcbi.1006558)
Supplement: S1 File — Community uptake constraints for the four models (20 and 28 species; Western and high-fiber diets). (XLSX) [file pcbi.1006558.s005.xlsx]

## Sheet: 28-species Western diet
EXCom Index	ModelCom Index	rxnNames	rxns	Lower Bound	Upper Bound
1	35032	{'1,2-Diacyl-sn-glycerol (dioctadecanoyl, n-C18:0) (community uptake)' }	{'UT_12dgr180(u)' }	0	1
2	35033	{'(S)-Propane-1,2-diol (community uptake)' }	{'UT_12ppd_S(u)' }	0	0
3	35034	{'1,3-Propanediol (community uptake)' }	{'UT_13ppd(u)' }	0	0
4	35035	{' 1,5-Diaminopentane (community uptake)' }	{'UT_15dap(u)' }	0	0
5	35036	{'meso-2,6-Diaminoheptanedioate (community uptake)' }	{'UT_26dap_M(u)' }	0	1
6	35037	{' 2-Dehydro-3-deoxy-D-gluconate (community uptake)' }	{'UT_2ddglcn(u)' }	0	0
7	35038	{'2-Demethylmenaquinone 8 (community uptake)' }	{'UT_2dmmq8(u)' }	0	1
8	35039	{'2-Hydroxyphenylacetate (community uptake)' }	{'UT_2hyoxplac(u)' }	0	0
9	35040	{'2-Oxobutanoate (community uptake)' }	{'UT_2obut(u)' }	0	1
10	35041	{'2-o-methylfucose (community uptake)' }	{'UT_2omfuc(u)' }	0	0
11	35042	{'2-O-methylxylose (community uptake)' }	{'UT_2omxyl(u)' }	0	0
12	35043	{'(3,4-dihydroxyphenyl)acetate (community uptake)' }	{'UT_34dhpha(u)' }	0	0
13	35044	{'3,4-Dihydroxy-L-phenylalanine (community uptake)' }	{'UT_34dhphe(u)' }	0	0
14	35045	{'3-deoxy-d-lyxo-heptulosaric acid (community uptake)' }	{'UT_3ddlhept(u)' }	0	0
15	35046	{'3-Hydroxyphenylacetate (community uptake)' }	{'UT_3hphac(u)' }	0	0
16	35047	{' 3-(3-hydroxy-phenyl)propionate (community uptake)' }	{'UT_3hpppn(u)' }	0	0
17	35048	{'Exchange of 3-methyl-2-oxopentanoate (community uptake)' }	{'UT_3mop(u)' }	0	1
18	35049	{'4-Aminobutanoate (community uptake)' }	{'UT_4abut(u)' }	0	0
19	35050	{'4 Aminobenzoate (community uptake)' }	{'UT_4abz(u)' }	0	1
20	35051	{'4-Hydroxybenzoate (community uptake)' }	{'UT_4hbz(u)' }	0	1
21	35052	{' 4-Hydroxyphenylacetaldehyde (community uptake)' }	{'UT_4hoxpacd(u)' }	0	0
22	35053	{'5-Hydroxy-L-tryptophan (community uptake)' }	{'UT_5htrp(u)' }	0	0
23	35054	{'7-Dehydrochenodeoxycholate (community uptake)' }	{'UT_7dhcdchol(u)' }	0	0
24	35055	{'alpha,12alpha-Dihydroxy-7-oxo-5beta-cholanate (community uptake)' }	{'UT_7ocholate(u)' }	0	0
25	35056	{'chenodeoxycholate (community uptake)' }	{'UT_C02528(u)' }	0	0
26	35057	{'Citrate-Mg (community uptake)' }	{'UT_Cit_Mg(u)' }	0	0
27	35058	{'L-cysteate (community uptake)' }	{'UT_Lcyst(u)' }	0	0
28	35059	{'L-Cystine (community uptake)' }	{'UT_Lcystin(u)' }	0	0
29	35060	{'Ex_Lkynr[e] (community uptake)' }	{'UT_Lkynr(u)' }	0	0
30	35061	{'protein-linked serine or threonine residue (O-glycosylation site) (community uptake)' }	{'UT_Ser_Thr(u)' }	0	0
31	35062	{'T antigen (core 1) (community uptake)' }	{'UT_T_antigen(u)' }	0	0
32	35063	{'Tn_antigen (mucin O-glycan) (community uptake)' }	{'UT_Tn_antigen(u)' }	0	0
33	35064	{'Tyr-194 of apo-glycogenin protein (primer for glycogen synthesis) (community uptake)' }	{'UT_Tyr_ggn(u)' }	0	0
34	35065	{'Acetate (community uptake)' }	{'UT_ac(u)' }	0	1
35	35066	{'Acetoacetate (community uptake)' }	{'UT_acac(u)' }	0	0
36	35067	{'Acetaldehyde (community uptake)' }	{'UT_acald(u)' }	0	0
37	35068	{'Aceric acid (3-C-carboxy-5-deoxy-l-xylose) (community uptake)' }	{'UT_acerA(u)' }	0	0
38	35069	{'N-acetylgalactosamine (community uptake)' }	{'UT_acgal(u)' }	0	0
39	35070	{'desulfated disaccharide acgalglcur (community uptake)' }	{'UT_acgalglcur(u)' }	0	0
40	35071	{'desulfated disaccharide acgalidour (community uptake)' }	{'UT_acgalidour(u)' }	0	0
41	35072	{'partly desulfated disaccharide acgalidour (community uptake)' }	{'UT_acgalidour2s(u)' }	0	0
42	35073	{'N-Acetyl-D-glucosamine (community uptake)' }	{'UT_acgam(u)' }	0	1
43	35074	{'N-Acetylneuraminate (community uptake)' }	{'UT_acnam(u)' }	0	1
44	35075	{' R Acetoin (community uptake)' }	{'UT_actn_R(u)' }	0	0
45	35076	{'Adenine (community uptake)' }	{'UT_ade(u)' }	0	1
46	35077	{'(community uptake) reaction for Adenosine' }	{'UT_adn(u)' }	0	1
47	35078	{'Adenosylcobalamin (community uptake)' }	{'UT_adocbl(u)' }	0	1
48	35079	{'2-Oxoglutarate (community uptake)' }	{'UT_akg(u)' }	0	0
49	35080	{'D-Alanine (community uptake)' }	{'UT_ala_D(u)' }	0	1
50	35081	{'(community uptake) reaction for L-alanine' }	{'UT_ala_L(u)' }	0	1
51	35082	{'L-alanyl-L-aspartate (community uptake)' }	{'UT_alaasp(u)' }	0	0
52	35083	{'L-alanyl-L-glutamine (community uptake)' }	{'UT_alagln(u)' }	0	0
53	35084	{'L-alanyl-L-glutamate (community uptake)' }	{'UT_alaglu(u)' }	0	0
54	35085	{'L-alanylglycine (community uptake)' }	{'UT_alagly(u)' }	0	0
55	35086	{'L-alanyl-L-histidine (community uptake)' }	{'UT_alahis(u)' }	0	0
56	35087	{'L-alanyl-L-leucine (community uptake)' }	{'UT_alaleu(u)' }	0	0
57	35088	{'L-alanyl-L-threonine (community uptake)' }	{'UT_alathr(u)' }	0	0
58	35089	{'Allantoin (community uptake)' }	{'UT_alltn(u)' }	0	0
59	35090	{'AMP (community uptake)' }	{'UT_amp(u)' }	0	1
60	35091	{'Amylopectin (900 glucose units) (community uptake)' }	{'UT_amylopect900(u)' }	0	0
61	35092	{'Amylose (community uptake)' }	{'UT_amylose300(u)' }	0	0
62	35093	{'D-apiose (community uptake)' }	{'UT_apio_D(u)' }	0	0
63	35094	{'L-Arabinose (community uptake)' }	{'UT_arab_L(u)' }	0	0.1788
64	35095	{'Arabinan (community uptake)' }	{'UT_arabinan101(u)' }	0	0.0002
65	35096	{'Larch arabinogalactan (community uptake)' }	{'UT_arabinogal(u)' }	0	0
66	35097	{'Arabinotriose (community uptake)' }	{'UT_arabttr(u)' }	0	0
67	35098	{'Arbutin (community uptake)' }	{'UT_arbt(u)' }	0	0
68	35099	{'L-Arginine (community uptake)' }	{'UT_arg_L(u)' }	0	0.15
69	35100	{'Arsenobetaine (community uptake)' }	{'UT_arsenb(u)' }	0	0
70	35101	{'(community uptake) reaction for L-asparagine' }	{'UT_asn_L(u)' }	0	0.225
71	35102	{'arsenite (community uptake)' }	{'UT_aso3(u)' }	0	0
72	35103	{'Arsenate (community uptake)' }	{'UT_aso4(u)' }	0	0
73	35104	{'L-Aspartate (community uptake)' }	{'UT_asp_L(u)' }	0	0.225
74	35105	{'(R)-3-Hydroxybutanoate transport via H+ symport (community uptake)' }	{'UT_bhb(u)' }	0	0
75	35106	{' R R 2 3 Butanediol (community uptake)' }	{'UT_btd_RR(u)' }	0	0
76	35107	{'Biotin (community uptake)' }	{'UT_btn(u)' }	0	1
77	35108	{'Butanol (community uptake)' }	{'UT_btoh(u)' }	0	0
78	35109	{'Butyrate (n-C4:0) (community uptake)' }	{'UT_but(u)' }	0	0
79	35110	{'butanesulfonate (community uptake)' }	{'UT_butso3(u)' }	0	0
80	35111	{'Calcium (community uptake)' }	{'UT_ca2(u)' }	0	1
81	35112	{'Cob(I)alamin (community uptake)' }	{'UT_cbl1(u)' }	0	1
82	35113	{'Cob(II)alamin (community uptake)' }	{'UT_cbl2(u)' }	0	0
83	35114	{'Cadmium (community uptake)' }	{'UT_cd2(u)' }	0	0
84	35115	{'Cellobiose (community uptake)' }	{'UT_cellb(u)' }	0	0.0745
85	35116	{'Cys-Gly (community uptake)' }	{'UT_cgly(u)' }	0	1
86	35117	{'(community uptake) reaction for Choline' }	{'UT_chol(u)' }	0	1
87	35118	{'(community uptake) reaction for cholate' }	{'UT_cholate(u)' }	0	0
88	35119	{'Choline sulfate (community uptake)' }	{'UT_chols(u)' }	0	0
89	35120	{'Chitobiose (community uptake)' }	{'UT_chtbs(u)' }	0	0
90	35121	{' trans-Cinnamate (community uptake)' }	{'UT_cinnm(u)' }	0	0
91	35122	{'Citrate (community uptake)' }	{'UT_cit(u)' }	0	1
92	35123	{'(community uptake) reaction for Chloride' }	{'UT_cl(u)' }	0	1
93	35124	{'CO2 (community uptake)' }	{'UT_co2(u)' }	0	0
94	35125	{'Co2+ (community uptake)' }	{'UT_cobalt2(u)' }	0	1
95	35126	{'Core2 (mucin O-glycan) (community uptake)' }	{'UT_core2(u)' }	0	0
96	35127	{'Core3 (mucin O-glycan) (community uptake)' }	{'UT_core3(u)' }	0	0
97	35128	{'Core4 (mucin O-glycan) (community uptake)' }	{'UT_core4(u)' }	0	0
98	35129	{'Core 5 (community uptake)' }	{'UT_core5(u)' }	0	0
99	35130	{'Core6 (mucin O-glycan) (community uptake)' }	{'UT_core6(u)' }	0	0
100	35131	{'Core 7 (community uptake)' }	{'UT_core7(u)' }	0	0
101	35132	{'Core 8 (community uptake)' }	{'UT_core8(u)' }	0	0
102	35133	{'(community uptake) reaction for L-Carnitine' }	{'UT_crn(u)' }	0	0
103	35134	{'Chromate (community uptake)' }	{'UT_cro4(u)' }	0	0
104	35135	{'Cytosine (community uptake)' }	{'UT_csn(u)' }	0	1
105	35136	{'chondroitin sulfate A (GalNAc4S-GlcA) proteoglycan (community uptake)' }	{'UT_cspg_a(u)' }	0	0
106	35137	{'GalNAc4S-GlcA (community uptake)' }	{'UT_cspg_a_degr(u)' }	0	0
107	35138	{'Chondroitin sulfate lyase AB degradation product (community uptake)' }	{'UT_cspg_ab_rest(u)' }	0	0
108	35139	{'chondroitin sulfate B / dermatan sulfate (IdoA2S-GalNAc4S) proteoglycan (community uptake)' }	{'UT_cspg_b(u)' }	0	0
109	35140	{'GalNAc4S-IdoA2S (community uptake)' }	{'UT_cspg_b_degr(u)' }	0	0
110	35141	{'chondroitin sulfate C (GalNAc6S-GlcA) proteoglycan (community uptake)' }	{'UT_cspg_c(u)' }	0	0
111	35142	{'GalNAc6S-GlcA (community uptake)' }	{'UT_cspg_c_degr(u)' }	0	0
112	35143	{'Chondroitin sulfate lyase C degradation product (community uptake)' }	{'UT_cspg_c_rest(u)' }	0	0
113	35144	{'Crotonobetaine (community uptake)' }	{'UT_ctbt(u)' }	0	0
114	35145	{'Cu2+ (community uptake)' }	{'UT_cu2(u)' }	0	1
115	35146	{'Cyanate (community uptake)' }	{'UT_cynt(u)' }	0	0
116	35147	{'(community uptake) reaction for L-cysteine' }	{'UT_cys_L(u)' }	0	1
117	35148	{'(community uptake) reaction for Cytidine' }	{'UT_cytd(u)' }	0	1
118	35149	{'(community uptake) reaction for 2-deoxyadenosine' }	{'UT_dad_2(u)' }	0	1
119	35150	{'(community uptake) reaction for Deoxycytidine' }	{'UT_dcyt(u)' }	0	1
120	35151	{'laurate (community uptake)' }	{'UT_ddca(u)' }	0	1
121	35152	{'Dextran 40, (1,6-alpha-D-Glucan) (community uptake)' }	{'UT_dextran40(u)' }	0	0.0002
122	35153	{'Dextrin (community uptake)' }	{'UT_dextrin(u)' }	0	0
123	35154	{'Chenodeoxyglycocholate (community uptake)' }	{'UT_dgchol(u)' }	0	0
124	35155	{'(community uptake) reaction for Deoxyguanosine' }	{'UT_dgsn(u)' }	0	1
125	35156	{'2,3-dihydroxicinnamic acid (community uptake)' }	{'UT_dhcinnm(u)' }	0	0
126	35157	{'3-(2,3-Dihydroxyphenyl)propanoate (community uptake)' }	{'UT_dhpppn(u)' }	0	0
127	35158	{'Diacetyl (community uptake)' }	{'UT_diact(u)' }	0	0
128	35159	{'(community uptake) reaction for Deoxyinosine' }	{'UT_din(u)' }	0	0
129	35160	{'Dimethyl sulfide (community uptake)' }	{'UT_dms(u)' }	0	0
130	35161	{'Dimethyl sulfoxide (community uptake)' }	{'UT_dmso(u)' }	0	0
131	35162	{'Dopamine (community uptake)' }	{'UT_dopa(u)' }	0	0
132	35163	{'(community uptake) reaction for dpcoa' }	{'UT_dpcoa(u)' }	0	0
133	35164	{'Deoxyribose (community uptake)' }	{'UT_drib(u)' }	0	0.1788
134	35165	{'disialyl-T antigen (community uptake)' }	{'UT_dsT_antigen(u)' }	0	0
135	35166	{'(community uptake) reaction for Deoxyuridine' }	{'UT_duri(u)' }	0	0
136	35167	{'Ethanolamine (community uptake)' }	{'UT_etha(u)' }	0	0
137	35168	{'ethanesulfonate (community uptake)' }	{'UT_ethso3(u)' }	0	0
138	35169	{'Ethanol (community uptake)' }	{'UT_etoh(u)' }	0	0
139	35170	{'F1alpha (mucin O-glycan) (community uptake)' }	{'UT_f1a(u)' }	0	0
140	35171	{'EX_fe2(u) (community uptake)' }	{'UT_fe2(u)' }	0	1
141	35172	{'Fe3+ (community uptake)' }	{'UT_fe3(u)' }	0	1
142	35173	{'Ferrichrome (community uptake)' }	{'UT_fecrm(u)' }	0	0
143	35174	{'(community uptake) reaction for Folate' }	{'UT_fol(u)' }	0	1
144	35175	{'Formate (community uptake)' }	{'UT_for(u)' }	0	1
145	35176	{'(community uptake) reaction for D-Fructose' }	{'UT_fru(u)' }	0	0.149
146	35177	{'L-Fucose 1-phosphate (community uptake)' }	{'UT_fuc1p_L(u)' }	0	0
147	35178	{'L-Fucose (community uptake)' }	{'UT_fuc_L(u)' }	0	0.149
148	35179	{'(community uptake) reaction for fumarate' }	{'UT_fum(u)' }	0	1
149	35180	{'D-Glucose 6-phosphate (community uptake)' }	{'UT_g6p(u)' }	0	0
150	35181	{'(community uptake) reaction for D-Galactose' }	{'UT_gal(u)' }	0	0.149
151	35182	{'D-Galactarate (community uptake)' }	{'UT_galct_D(u)' }	0	0
152	35183	{'D-Galactonate (community uptake)' }	{'UT_galctn_D(u)' }	0	0
153	35184	{'Galactitol (community uptake)' }	{'UT_galt(u)' }	0	0
154	35185	{'D-Galacturonate (community uptake)' }	{'UT_galur(u)' }	0	0
155	35186	{'(community uptake) reaction for D-Glucosamine' }	{'UT_gam(u)' }	0	1
156	35187	{'Glucosamine 2,6-sulfate (community uptake)' }	{'UT_gam26s(u)' }	0	0
157	35188	{'gamma-butyrobetaine (community uptake)' }	{'UT_gbbtn(u)' }	0	0
158	35189	{'Glycolaldehyde (community uptake)' }	{'UT_gcald(u)' }	0	0
159	35190	{'Glycocholate (community uptake)' }	{'UT_gchola(u)' }	0	0
160	35191	{'D-Glucose (community uptake)' }	{'UT_glc_D(u)' }	0	0.149
161	35192	{'D-Gluconate (community uptake)' }	{'UT_glcn(u)' }	0	0.149
162	35193	{'D-Glucarate (community uptake)' }	{'UT_glcr(u)' }	0	0
163	35194	{'D-glucuronate (community uptake)' }	{'UT_glcur(u)' }	0	0
164	35195	{'(community uptake) reaction for L-glutamine' }	{'UT_gln_L(u)' }	0	0.18
165	35196	{'L-Glutamate (community uptake)' }	{'UT_glu_L(u)' }	0	0.18
166	35197	{'Glutarate (community uptake)' }	{'UT_glutar(u)' }	0	0
167	35198	{'(community uptake) reaction for Glycine' }	{'UT_gly(u)' }	0	0.45
168	35199	{'Glycyl-L-asparagine (community uptake)' }	{'UT_glyasn(u)' }	0	0
169	35200	{'Glycyl-L-aspartate (community uptake)' }	{'UT_glyasp(u)' }	0	0
170	35201	{'Glycine betaine (community uptake)' }	{'UT_glyb(u)' }	0	0
171	35202	{'Glycerol (community uptake)' }	{'UT_glyc(u)' }	0	1.7997
172	35203	{'Ex_glyc3p[e] (community uptake)' }	{'UT_glyc3p(u)' }	0	1
173	35204	{'Glycolate (community uptake)' }	{'UT_glyclt(u)' }	0	0
174	35205	{'Gly-Cys (community uptake) reaction' }	{'UT_glycys(u)' }	0	0
175	35206	{'Glycyl-L-glutamine (community uptake)' }	{'UT_glygln(u)' }	0	0
176	35207	{'Glycyl-L-glutamate (community uptake)' }	{'UT_glyglu(u)' }	0	0
177	35208	{'glycogen, structure 2 (glycogenin-1,6-{7[1,4-Glc], 4[1,4-Glc]}) (community uptake)' }	{'UT_glygn2(u)' }	0	0
178	35209	{'(community uptake) reaction for glycogen, structure 4 (glycogenin-1,6-{2[1,4-Glc], [1,4-Glc]})'}	{'UT_glygn4(u)' }	0	0
179	35210	{'(community uptake) reaction for glycogen, structure 5 (glycogenin-2[1,4-Glc])' }	{'UT_glygn5(u)' }	0	0
180	35211	{'Glycylleucine (community uptake)' }	{'UT_glyleu(u)' }	0	0
181	35212	{'Glycyl-L-methionine (community uptake)' }	{'UT_glymet(u)' }	0	0
182	35213	{'(community uptake) reaction for glycylphenylalaine' }	{'UT_glyphe(u)' }	0	0
183	35214	{'Glycylproline (community uptake)' }	{'UT_glypro(u)' }	0	0
184	35215	{'Glycyl-L-tyrosine (community uptake)' }	{'UT_glytyr(u)' }	0	0
185	35216	{'gncore1 (mucin O-glycan) (community uptake)' }	{'UT_gncore1(u)' }	0	0
186	35217	{'GlcNAc-alpha-1,4-Core 2 (community uptake)' }	{'UT_gncore2(u)' }	0	0
187	35218	{'(community uptake) reaction for Guanosine' }	{'UT_gsn(u)' }	0	1
188	35219	{'Oxidized glutathione (community uptake)' }	{'UT_gthox(u)' }	0	1
189	35220	{'Reduced glutathione (community uptake)' }	{'UT_gthrd(u)' }	0	1
190	35221	{'Guanine (community uptake)' }	{'UT_gua(u)' }	0	1
191	35222	{'(community uptake) reaction for proton' }	{'UT_h(u)' }	0	1
192	35223	{'H2 (community uptake)' }	{'UT_h2(u)' }	0	1
193	35224	{'H2O (community uptake)' }	{'UT_h2o(u)' }	0	10
194	35225	{'Hydrogen sulfide (community uptake)' }	{'UT_h2s(u)' }	0	1
195	35226	{'hyaluronan (community uptake)' }	{'UT_ha(u)' }	0	0
196	35227	{'hyaluronan degradation product 1 (community uptake)' }	{'UT_ha_deg1(u)' }	0	0
197	35228	{'hyaluronan biosynthesis, precursor 1 (community uptake)' }	{'UT_ha_pre1(u)' }	0	0
198	35229	{'Hexadecanoate (n-C16:0) (community uptake)' }	{'UT_hdca(u)' }	0	0.3964
199	35230	{'Hexanesulfonate (community uptake)' }	{'UT_hexs(u)' }	0	0
200	35231	{'Hg2+ (community uptake)' }	{'UT_hg2(u)' }	0	0
201	35232	{'(community uptake) reaction for L-histidine' }	{'UT_his_L(u)' }	0	0.15
202	35233	{'Histamine (community uptake)' }	{'UT_hista(u)' }	0	0
203	35234	{'Homogalacturonan (community uptake)' }	{'UT_homogal(u)' }	0	0.0001
204	35235	{'heparan sulfate proteoglycan (community uptake)' }	{'UT_hspg(u)' }	0	0
205	35236	{'heparan sulfate proteoglycan degradation product 1 (community uptake)' }	{'UT_hspg_degr_1(u)' }	0	0
206	35237	{'heparan sulfate proteoglycan degradation product 10 (community uptake)' }	{'UT_hspg_degr_10(u)' }	0	0
207	35238	{'heparan sulfate proteoglycan degradation product 11 (community uptake)' }	{'UT_hspg_degr_11(u)' }	0	0
208	35239	{'heparan sulfate proteoglycan degradation product 12 (community uptake)' }	{'UT_hspg_degr_12(u)' }	0	0
209	35240	{'heparan sulfate proteoglycan degradation product 13 (community uptake)' }	{'UT_hspg_degr_13(u)' }	0	0
210	35241	{'heparan sulfate proteoglycan degradation product 14 (community uptake)' }	{'UT_hspg_degr_14(u)' }	0	0
211	35242	{'heparan sulfate proteoglycan degradation product 15 (community uptake)' }	{'UT_hspg_degr_15(u)' }	0	0
212	35243	{'heparan sulfate proteoglycan degradation product 2 (community uptake)' }	{'UT_hspg_degr_2(u)' }	0	0
213	35244	{'heparan sulfate proteoglycan degradation product 3 (community uptake)' }	{'UT_hspg_degr_3(u)' }	0	0
214	35245	{'heparan sulfate proteoglycan degradation product 4 (community uptake)' }	{'UT_hspg_degr_4(u)' }	0	0
215	35246	{'heparan sulfate proteoglycan degradation product 5 (community uptake)' }	{'UT_hspg_degr_5(u)' }	0	0
216	35247	{'heparan sulfate proteoglycan degradation product 6 (community uptake)' }	{'UT_hspg_degr_6(u)' }	0	0
217	35248	{'heparan sulfate proteoglycan degradation product 7 (community uptake)' }	{'UT_hspg_degr_7(u)' }	0	0
218	35249	{'heparan sulfate proteoglycan degradation product 8 (community uptake)' }	{'UT_hspg_degr_8(u)' }	0	0
219	35250	{'heparan sulfate proteoglycan degradation product 9 (community uptake)' }	{'UT_hspg_degr_9(u)' }	0	0
220	35251	{'hspg_undegradable_rest (community uptake)' }	{'UT_hspg_rest(u)' }	0	0
221	35252	{'Hypoxanthine (community uptake)' }	{'UT_hxan(u)' }	0	1
222	35253	{'L-Idonate (community uptake)' }	{'UT_idon_L(u)' }	0	0
223	35254	{'Exchange of L-iduronate (community uptake)' }	{'UT_idour(u)' }	0	0
224	35255	{'L-Isoleucine (community uptake)' }	{'UT_ile_L(u)' }	0	0.15
225	35256	{'Indole-3-acetate (community uptake)' }	{'UT_ind3ac(u)' }	0	0
226	35257	{'Indole (community uptake)' }	{'UT_indole(u)' }	0	1
227	35258	{'Inosine (community uptake)' }	{'UT_ins(u)' }	0	0
228	35259	{'Inulin (community uptake)' }	{'UT_inulin(u)' }	0	0.0005
229	35260	{'Isethionic acid (community uptake)' }	{'UT_isetac(u)' }	0	0
230	35261	{'Isobutyrate (community uptake)' }	{'UT_isobut(u)' }	0	0
231	35262	{'Isocaproate (community uptake)' }	{'UT_isocapr(u)' }	0	0
232	35263	{'Isovalerate (community uptake)' }	{'UT_isoval(u)' }	0	0
233	35264	{'K+ (community uptake)' }	{'UT_k(u)' }	0	1
234	35265	{'3-Deoxy-D-manno-2-octulosonate (community uptake)' }	{'UT_kdo(u)' }	0	0
235	35266	{'Kestose (community uptake)' }	{'UT_kesto(u)' }	0	0
236	35267	{'Kestopentaose (community uptake)' }	{'UT_kestopt(u)' }	0	0.0028
237	35268	{'Kestotetraose (community uptake)' }	{'UT_kestottr(u)' }	0	0
238	35269	{'D-lactate (community uptake)' }	{'UT_lac_D(u)' }	0	0
239	35270	{'L-Lactate (community uptake)' }	{'UT_lac_L(u)' }	0	0
240	35271	{'Lactose (community uptake)' }	{'UT_lcts(u)' }	0	0.0745
241	35272	{'L-Leucine (community uptake)' }	{'UT_leu_L(u)' }	0	0.15
242	35273	{'Levan (community uptake)' }	{'UT_levan1000(u)' }	0	0
243	35274	{'Levanbiose (community uptake)' }	{'UT_levanb(u)' }	0	0
244	35275	{'Levantriose (community uptake)' }	{'UT_levanttr(u)' }	0	0
245	35276	{'Levantetraose (community uptake)' }	{'UT_levantttr(u)' }	0	0
246	35277	{'Laminaribiose (community uptake)' }	{'UT_lmn2(u)' }	0	0
247	35278	{'Laminarin (community uptake)' }	{'UT_lmn30(u)' }	0	0.0005
248	35279	{'L-Lysine (community uptake)' }	{'UT_lys_L(u)' }	0	0.15
249	35280	{'Exchange of L-malate (community uptake)' }	{'UT_mal_L(u)' }	0	0
250	35281	{'Maltose (community uptake)' }	{'UT_malt(u)' }	0	0.0745
251	35282	{'Maltohexaose (community uptake)' }	{'UT_malthx(u)' }	0	0
252	35283	{'Maltotriose (community uptake)' }	{'UT_malttr(u)' }	0	0
253	35284	{'(community uptake) reaction for D-Mannose' }	{'UT_man(u)' }	0	0.149
254	35285	{'D-Mannose 6-phosphate (community uptake)' }	{'UT_man6p(u)' }	0	0
255	35286	{'Yeast mannan (community uptake)' }	{'UT_mannan(u)' }	0	0
256	35287	{'Mannotriose (community uptake)' }	{'UT_mantr(u)' }	0	0
257	35288	{'Melibiose (community uptake)' }	{'UT_melib(u)' }	0	0.0745
258	35289	{'methanol (community uptake)' }	{'UT_meoh(u)' }	0	10
259	35290	{'D-Methionine (community uptake)' }	{'UT_met_D(u)' }	0	0
260	35291	{'L-Methionine (community uptake)' }	{'UT_met_L(u)' }	0	0.18
261	35292	{'L-methionyl-L-alanine (community uptake)' }	{'UT_metala(u)' }	0	0
262	35293	{'L-methionine-R-sulfoxide (community uptake)' }	{'UT_metsox_R_L(u)' }	0	0
263	35294	{'L-Methionine S-oxide (community uptake)' }	{'UT_metsox_S_L(u)' }	0	1
264	35295	{'Mg (community uptake)' }	{'UT_mg2(u)' }	0	1
265	35296	{'Mn2+ (community uptake)' }	{'UT_mn2(u)' }	0	1
266	35297	{'D-Mannitol (community uptake)' }	{'UT_mnl(u)' }	0	0.149
267	35298	{'Molybdate (community uptake)' }	{'UT_mobd(u)' }	0	1
268	35299	{'3-(n-Morpholino)Propanesulfonic Acid (community uptake)' }	{'UT_mops(u)' }	0	0
269	35300	{'Menaquinone 7 (community uptake)' }	{'UT_mqn7(u)' }	0	1
270	35301	{'Menaquinone 8 (community uptake)' }	{'UT_mqn8(u)' }	0	1
271	35302	{'methanesulfonate (community uptake)' }	{'UT_mso3(u)' }	0	0
272	35303	{'Nitrogen (community uptake)' }	{'UT_n2(u)' }	0	0
273	35304	{'(community uptake) reaction for Sodium' }	{'UT_na1(u)' }	0	1
274	35305	{'Nicotinate (community uptake)' }	{'UT_nac(u)' }	0	1
275	35306	{'Ammonia (community uptake)' }	{'UT_nh4(u)' }	0	0
276	35307	{'Ni2+ (community uptake)' }	{'UT_ni2(u)' }	0	0
277	35308	{'NMN (community uptake)' }	{'UT_nmn(u)' }	0	1
278	35309	{'Nitrite (community uptake)' }	{'UT_no2(u)' }	0	1
279	35310	{'Nitrate (community uptake)' }	{'UT_no3(u)' }	0	0
280	35311	{'(community uptake) reaction for oxugen' }	{'UT_o2(u)' }	0	0
281	35312	{'Oxaloacetate (community uptake)' }	{'UT_oaa(u)' }	0	0
282	35313	{'echange reaction for octadecanoate (n-C18:0) (community uptake)' }	{'UT_ocdca(u)' }	0	0.1693
283	35314	{'octadecenoate (n-C18:1) (community uptake)' }	{'UT_ocdcea(u)' }	0	0.6814
284	35315	{'Ornithine (community uptake)' }	{'UT_orn(u)' }	0	1
285	35316	{'Oxalate (community uptake)' }	{'UT_oxa(u)' }	0	0.447
286	35317	{'Phenylacetic acid (community uptake)' }	{'UT_pac(u)' }	0	0
287	35318	{'Lead (community uptake)' }	{'UT_pb(u)' }	0	0
288	35319	{'(community uptake) reaction for pectins' }	{'UT_pect(u)' }	0	0
289	35320	{'Pectic galactan (potato) (community uptake)' }	{'UT_pecticgal(u)' }	0	0
290	35321	{'(community uptake) reaction for L-phenylalanine' }	{'UT_phe_L(u)' }	0	1
291	35322	{'(community uptake) reaction for heme' }	{'UT_pheme(u)' }	0	1
292	35323	{'Phosphate (community uptake)' }	{'UT_pi(u)' }	0	1
293	35324	{'Pimelate (community uptake)' }	{'UT_pime(u)' }	0	1
294	35325	{'(R)-Pantothenate (community uptake)' }	{'UT_pnto_R(u)' }	0	1
295	35326	{'Propionate (community uptake)' }	{'UT_ppa(u)' }	0	0
296	35327	{'(community uptake) reaction for ppi' }	{'UT_ppi(u)' }	0	0
297	35328	{'Phenylpropanoate (community uptake)' }	{'UT_pppn(u)' }	0	0
298	35329	{'L-Proline (community uptake)' }	{'UT_pro_L(u)' }	0	0.18
299	35330	{'Exchange of 1,4-butanediammonium (community uptake)' }	{'UT_ptrc(u)' }	0	1
300	35331	{'Pullulan (community uptake)' }	{'UT_pullulan1200(u)' }	0	0
301	35332	{'(community uptake) reaction for Pyridoxamine' }	{'UT_pydam(u)' }	0	1
302	35333	{'(community uptake) reaction for Pyridoxal' }	{'UT_pydx(u)' }	0	1
303	35334	{'(community uptake) reaction for Pyridoxine' }	{'UT_pydxn(u)' }	0	1
304	35335	{'Pyruvate (community uptake)' }	{'UT_pyr(u)' }	0	0
305	35336	{'Ubiquinone-8 (community uptake)' }	{'UT_q8(u)' }	0	1
306	35337	{'Raffinose (community uptake)' }	{'UT_raffin(u)' }	0	0.0047
307	35338	{'Reduced riboflavin (community uptake)' }	{'UT_rbflvrd(u)' }	0	0
308	35339	{'Rhamnogalacturonan I (community uptake)' }	{'UT_rhamnogalurI(u)' }	0	0
309	35340	{'Rhamnogalacturonan II (community uptake)' }	{'UT_rhamnogalurII(u)'}	0	0.0003
310	35341	{'(community uptake) reaction for ribose' }	{'UT_rib_D(u)' }	0	0.1788
311	35342	{'(community uptake) reaction for Riboflavin' }	{'UT_ribflv(u)' }	0	1
312	35343	{'L-Rhamnose (community uptake)' }	{'UT_rmn(u)' }	0	0.149
313	35344	{'sT_antigen (mucin O-glycan) (community uptake)' }	{'UT_sT_antigen(u)' }	0	0
314	35345	{'sialyl-Tn antigen (community uptake)' }	{'UT_sTn_antigen(u)' }	0	0
315	35346	{'Salicin (community uptake)' }	{'UT_salcn(u)' }	0	0
316	35347	{'d_Sorbitol (community uptake)' }	{'UT_sbt_D(u)' }	0	0
317	35348	{'Selenate (community uptake)' }	{'UT_sel(u)' }	0	1
318	35349	{'Selenite (community uptake)' }	{'UT_selni(u)' }	0	0
319	35350	{'D-Serine (community uptake)' }	{'UT_ser_D(u)' }	0	0
320	35351	{'(community uptake) reaction for L-serine' }	{'UT_ser_L(u)' }	0	1
321	35352	{'Siroheme (community uptake)' }	{'UT_sheme(u)' }	0	1
322	35353	{'Sulfate (community uptake)' }	{'UT_so4(u)' }	0	1
323	35354	{'Exchange of spermidine(3+) (community uptake)' }	{'UT_spmd(u)' }	0	1
324	35355	{'Serotonin (community uptake)' }	{'UT_srtn(u)' }	0	0
325	35356	{'starch, structure 1 (1,6-{7[1,4-Glc], 4[1,4-Glc]}) (community uptake)' }	{'UT_strch1(u)' }	0	0.2573
326	35357	{'(community uptake) reaction for starch, structure 2 (1,6-{2[1,4-Glc], [1,4-Glc]})' }	{'UT_strch2(u)' }	0	0
327	35358	{'Stachyose (community uptake)' }	{'UT_stys(u)' }	0	0
328	35359	{'Succinate (community uptake)' }	{'UT_succ(u)' }	0	0
329	35360	{'Sucrose (community uptake)' }	{'UT_sucr(u)' }	0	0.0745
330	35361	{'sulfoacetate (community uptake)' }	{'UT_sulfac(u)' }	0	0
331	35362	{'Taurine (community uptake)' }	{'UT_taur(u)' }	0	0
332	35363	{'Taurocholic acid (community uptake)' }	{'UT_tchola(u)' }	0	0
333	35364	{'taurochenodeoxycholate (community uptake)' }	{'UT_tdchola(u)' }	0	0
334	35365	{'(community uptake) reaction for Thiamin' }	{'UT_thm(u)' }	0	1
335	35366	{'L-Threonine (community uptake)' }	{'UT_thr_L(u)' }	0	0.225
336	35367	{'Thymidine (community uptake)' }	{'UT_thymd(u)' }	0	1
337	35368	{'Trimethylamine (community uptake)' }	{'UT_tma(u)' }	0	0
338	35369	{'Trimethylamine N-oxide (community uptake)' }	{'UT_tmao(u)' }	0	0
339	35370	{'Trehalose (community uptake)' }	{'UT_tre(u)' }	0	0.0745
340	35371	{'L-Tryptophan (community uptake)' }	{'UT_trp_L(u)' }	0	0.0818
341	35372	{'Tryptamine (community uptake)' }	{'UT_trypta(u)' }	0	0
342	35373	{'Thiosulfate (community uptake)' }	{'UT_tsul(u)' }	0	0
343	35374	{'(community uptake) reaction for tetradecanoate (n-C14:0)' }	{'UT_ttdca(u)' }	0	0.0687
344	35375	{'Tyramine (community uptake)' }	{'UT_tym(u)' }	0	0
345	35376	{'L-Tyrosine (community uptake)' }	{'UT_tyr_L(u)' }	0	1
346	35377	{'Uracil (community uptake)' }	{'UT_ura(u)' }	0	1
347	35378	{'Urea (community uptake)' }	{'UT_urea(u)' }	0	0
348	35379	{'(community uptake) reaction for Uridine' }	{'UT_uri(u)' }	0	1
349	35380	{'L-Valine (community uptake)' }	{'UT_val_L(u)' }	0	0.18
350	35381	{'Ex_xan[e] (community uptake)' }	{'UT_xan(u)' }	0	1
351	35382	{'Ex_xtsn[e] (community uptake)' }	{'UT_xtsn(u)' }	0	0
352	35383	{'D-Xylose (community uptake)' }	{'UT_xyl_D(u)' }	0	0.1788
353	35384	{'Xylan (community uptake)' }	{'UT_xylan(u)' }	0	0
354	35385	{'Zinc (community uptake)' }	{'UT_zn2(u)' }	0	1

## Sheet: 28-species high-fiber diet
EXCom Index	ModelCom Index	rxnNames	rxns	Lower Bound	Upper Bound
1	35032	{'1,2-Diacyl-sn-glycerol (dioctadecanoyl, n-C18:0) (community uptake)' }	{'UT_12dgr180(u)' }	0	1
2	35033	{'(S)-Propane-1,2-diol (community uptake)' }	{'UT_12ppd_S(u)' }	0	0
3	35034	{'1,3-Propanediol (community uptake)' }	{'UT_13ppd(u)' }	0	0
4	35035	{' 1,5-Diaminopentane (community uptake)' }	{'UT_15dap(u)' }	0	0
5	35036	{'meso-2,6-Diaminoheptanedioate (community uptake)' }	{'UT_26dap_M(u)' }	0	1
6	35037	{' 2-Dehydro-3-deoxy-D-gluconate (community uptake)' }	{'UT_2ddglcn(u)' }	0	0
7	35038	{'2-Demethylmenaquinone 8 (community uptake)' }	{'UT_2dmmq8(u)' }	0	1
8	35039	{'2-Hydroxyphenylacetate (community uptake)' }	{'UT_2hyoxplac(u)' }	0	0
9	35040	{'2-Oxobutanoate (community uptake)' }	{'UT_2obut(u)' }	0	1
10	35041	{'2-o-methylfucose (community uptake)' }	{'UT_2omfuc(u)' }	0	0
11	35042	{'2-O-methylxylose (community uptake)' }	{'UT_2omxyl(u)' }	0	0
12	35043	{'(3,4-dihydroxyphenyl)acetate (community uptake)' }	{'UT_34dhpha(u)' }	0	0
13	35044	{'3,4-Dihydroxy-L-phenylalanine (community uptake)' }	{'UT_34dhphe(u)' }	0	0
14	35045	{'3-deoxy-d-lyxo-heptulosaric acid (community uptake)' }	{'UT_3ddlhept(u)' }	0	0
15	35046	{'3-Hydroxyphenylacetate (community uptake)' }	{'UT_3hphac(u)' }	0	0
16	35047	{' 3-(3-hydroxy-phenyl)propionate (community uptake)' }	{'UT_3hpppn(u)' }	0	0
17	35048	{'Exchange of 3-methyl-2-oxopentanoate (community uptake)' }	{'UT_3mop(u)' }	0	1
18	35049	{'4-Aminobutanoate (community uptake)' }	{'UT_4abut(u)' }	0	0
19	35050	{'4 Aminobenzoate (community uptake)' }	{'UT_4abz(u)' }	0	1
20	35051	{'4-Hydroxybenzoate (community uptake)' }	{'UT_4hbz(u)' }	0	1
21	35052	{' 4-Hydroxyphenylacetaldehyde (community uptake)' }	{'UT_4hoxpacd(u)' }	0	0
22	35053	{'5-Hydroxy-L-tryptophan (community uptake)' }	{'UT_5htrp(u)' }	0	0
23	35054	{'7-Dehydrochenodeoxycholate (community uptake)' }	{'UT_7dhcdchol(u)' }	0	0
24	35055	{'alpha,12alpha-Dihydroxy-7-oxo-5beta-cholanate (community uptake)' }	{'UT_7ocholate(u)' }	0	0
25	35056	{'chenodeoxycholate (community uptake)' }	{'UT_C02528(u)' }	0	0
26	35057	{'Citrate-Mg (community uptake)' }	{'UT_Cit_Mg(u)' }	0	0
27	35058	{'L-cysteate (community uptake)' }	{'UT_Lcyst(u)' }	0	0
28	35059	{'L-Cystine (community uptake)' }	{'UT_Lcystin(u)' }	0	0
29	35060	{'Ex_Lkynr[e] (community uptake)' }	{'UT_Lkynr(u)' }	0	0
30	35061	{'protein-linked serine or threonine residue (O-glycosylation site) (community uptake)' }	{'UT_Ser_Thr(u)' }	0	0
31	35062	{'T antigen (core 1) (community uptake)' }	{'UT_T_antigen(u)' }	0	0
32	35063	{'Tn_antigen (mucin O-glycan) (community uptake)' }	{'UT_Tn_antigen(u)' }	0	0
33	35064	{'Tyr-194 of apo-glycogenin protein (primer for glycogen synthesis) (community uptake)' }	{'UT_Tyr_ggn(u)' }	0	0
34	35065	{'Acetate (community uptake)' }	{'UT_ac(u)' }	0	1
35	35066	{'Acetoacetate (community uptake)' }	{'UT_acac(u)' }	0	0
36	35067	{'Acetaldehyde (community uptake)' }	{'UT_acald(u)' }	0	0
37	35068	{'Aceric acid (3-C-carboxy-5-deoxy-l-xylose) (community uptake)' }	{'UT_acerA(u)' }	0	0
38	35069	{'N-acetylgalactosamine (community uptake)' }	{'UT_acgal(u)' }	0	0
39	35070	{'desulfated disaccharide acgalglcur (community uptake)' }	{'UT_acgalglcur(u)' }	0	0
40	35071	{'desulfated disaccharide acgalidour (community uptake)' }	{'UT_acgalidour(u)' }	0	0
41	35072	{'partly desulfated disaccharide acgalidour (community uptake)' }	{'UT_acgalidour2s(u)' }	0	0
42	35073	{'N-Acetyl-D-glucosamine (community uptake)' }	{'UT_acgam(u)' }	0	1
43	35074	{'N-Acetylneuraminate (community uptake)' }	{'UT_acnam(u)' }	0	1
44	35075	{' R Acetoin (community uptake)' }	{'UT_actn_R(u)' }	0	0
45	35076	{'Adenine (community uptake)' }	{'UT_ade(u)' }	0	1
46	35077	{'(community uptake) reaction for Adenosine' }	{'UT_adn(u)' }	0	1
47	35078	{'Adenosylcobalamin (community uptake)' }	{'UT_adocbl(u)' }	0	1
48	35079	{'2-Oxoglutarate (community uptake)' }	{'UT_akg(u)' }	0	0
49	35080	{'D-Alanine (community uptake)' }	{'UT_ala_D(u)' }	0	1
50	35081	{'(community uptake) reaction for L-alanine' }	{'UT_ala_L(u)' }	0	1
51	35082	{'L-alanyl-L-aspartate (community uptake)' }	{'UT_alaasp(u)' }	0	0
52	35083	{'L-alanyl-L-glutamine (community uptake)' }	{'UT_alagln(u)' }	0	0
53	35084	{'L-alanyl-L-glutamate (community uptake)' }	{'UT_alaglu(u)' }	0	0
54	35085	{'L-alanylglycine (community uptake)' }	{'UT_alagly(u)' }	0	0
55	35086	{'L-alanyl-L-histidine (community uptake)' }	{'UT_alahis(u)' }	0	0
56	35087	{'L-alanyl-L-leucine (community uptake)' }	{'UT_alaleu(u)' }	0	0
57	35088	{'L-alanyl-L-threonine (community uptake)' }	{'UT_alathr(u)' }	0	0
58	35089	{'Allantoin (community uptake)' }	{'UT_alltn(u)' }	0	0
59	35090	{'AMP (community uptake)' }	{'UT_amp(u)' }	0	1
60	35091	{'Amylopectin (900 glucose units) (community uptake)' }	{'UT_amylopect900(u)' }	0	0.0003
61	35092	{'Amylose (community uptake)' }	{'UT_amylose300(u)' }	0	0.001
62	35093	{'D-apiose (community uptake)' }	{'UT_apio_D(u)' }	0	0
63	35094	{'L-Arabinose (community uptake)' }	{'UT_arab_L(u)' }	0	0.0474
64	35095	{'Arabinan (community uptake)' }	{'UT_arabinan101(u)' }	0	0.0037
65	35096	{'Larch arabinogalactan (community uptake)' }	{'UT_arabinogal(u)' }	0	0.0005
66	35097	{'Arabinotriose (community uptake)' }	{'UT_arabttr(u)' }	0	0
67	35098	{'Arbutin (community uptake)' }	{'UT_arbt(u)' }	0	0
68	35099	{'L-Arginine (community uptake)' }	{'UT_arg_L(u)' }	0	0.15
69	35100	{'Arsenobetaine (community uptake)' }	{'UT_arsenb(u)' }	0	0
70	35101	{'(community uptake) reaction for L-asparagine' }	{'UT_asn_L(u)' }	0	0.225
71	35102	{'arsenite (community uptake)' }	{'UT_aso3(u)' }	0	0
72	35103	{'Arsenate (community uptake)' }	{'UT_aso4(u)' }	0	0
73	35104	{'L-Aspartate (community uptake)' }	{'UT_asp_L(u)' }	0	0.225
74	35105	{'(R)-3-Hydroxybutanoate transport via H+ symport (community uptake)' }	{'UT_bhb(u)' }	0	0
75	35106	{' R R 2 3 Butanediol (community uptake)' }	{'UT_btd_RR(u)' }	0	0
76	35107	{'Biotin (community uptake)' }	{'UT_btn(u)' }	0	1
77	35108	{'Butanol (community uptake)' }	{'UT_btoh(u)' }	0	0
78	35109	{'Butyrate (n-C4:0) (community uptake)' }	{'UT_but(u)' }	0	0
79	35110	{'butanesulfonate (community uptake)' }	{'UT_butso3(u)' }	0	0
80	35111	{'Calcium (community uptake)' }	{'UT_ca2(u)' }	0	1
81	35112	{'Cob(I)alamin (community uptake)' }	{'UT_cbl1(u)' }	0	1
82	35113	{'Cob(II)alamin (community uptake)' }	{'UT_cbl2(u)' }	0	0
83	35114	{'Cadmium (community uptake)' }	{'UT_cd2(u)' }	0	0
84	35115	{'Cellobiose (community uptake)' }	{'UT_cellb(u)' }	0	0.0197
85	35116	{'Cys-Gly (community uptake)' }	{'UT_cgly(u)' }	0	1
86	35117	{'(community uptake) reaction for Choline' }	{'UT_chol(u)' }	0	1
87	35118	{'(community uptake) reaction for cholate' }	{'UT_cholate(u)' }	0	0
88	35119	{'Choline sulfate (community uptake)' }	{'UT_chols(u)' }	0	0
89	35120	{'Chitobiose (community uptake)' }	{'UT_chtbs(u)' }	0	0
90	35121	{' trans-Cinnamate (community uptake)' }	{'UT_cinnm(u)' }	0	0
91	35122	{'Citrate (community uptake)' }	{'UT_cit(u)' }	0	1
92	35123	{'(community uptake) reaction for Chloride' }	{'UT_cl(u)' }	0	1
93	35124	{'CO2 (community uptake)' }	{'UT_co2(u)' }	0	0
94	35125	{'Co2+ (community uptake)' }	{'UT_cobalt2(u)' }	0	1
95	35126	{'Core2 (mucin O-glycan) (community uptake)' }	{'UT_core2(u)' }	0	0
96	35127	{'Core3 (mucin O-glycan) (community uptake)' }	{'UT_core3(u)' }	0	0
97	35128	{'Core4 (mucin O-glycan) (community uptake)' }	{'UT_core4(u)' }	0	0
98	35129	{'Core 5 (community uptake)' }	{'UT_core5(u)' }	0	0
99	35130	{'Core6 (mucin O-glycan) (community uptake)' }	{'UT_core6(u)' }	0	0
100	35131	{'Core 7 (community uptake)' }	{'UT_core7(u)' }	0	0
101	35132	{'Core 8 (community uptake)' }	{'UT_core8(u)' }	0	0
102	35133	{'(community uptake) reaction for L-Carnitine' }	{'UT_crn(u)' }	0	0
103	35134	{'Chromate (community uptake)' }	{'UT_cro4(u)' }	0	0
104	35135	{'Cytosine (community uptake)' }	{'UT_csn(u)' }	0	1
105	35136	{'chondroitin sulfate A (GalNAc4S-GlcA) proteoglycan (community uptake)' }	{'UT_cspg_a(u)' }	0	0
106	35137	{'GalNAc4S-GlcA (community uptake)' }	{'UT_cspg_a_degr(u)' }	0	0
107	35138	{'Chondroitin sulfate lyase AB degradation product (community uptake)' }	{'UT_cspg_ab_rest(u)' }	0	0
108	35139	{'chondroitin sulfate B / dermatan sulfate (IdoA2S-GalNAc4S) proteoglycan (community uptake)' }	{'UT_cspg_b(u)' }	0	0
109	35140	{'GalNAc4S-IdoA2S (community uptake)' }	{'UT_cspg_b_degr(u)' }	0	0
110	35141	{'chondroitin sulfate C (GalNAc6S-GlcA) proteoglycan (community uptake)' }	{'UT_cspg_c(u)' }	0	0
111	35142	{'GalNAc6S-GlcA (community uptake)' }	{'UT_cspg_c_degr(u)' }	0	0
112	35143	{'Chondroitin sulfate lyase C degradation product (community uptake)' }	{'UT_cspg_c_rest(u)' }	0	0
113	35144	{'Crotonobetaine (community uptake)' }	{'UT_ctbt(u)' }	0	0
114	35145	{'Cu2+ (community uptake)' }	{'UT_cu2(u)' }	0	1
115	35146	{'Cyanate (community uptake)' }	{'UT_cynt(u)' }	0	0
116	35147	{'(community uptake) reaction for L-cysteine' }	{'UT_cys_L(u)' }	0	1
117	35148	{'(community uptake) reaction for Cytidine' }	{'UT_cytd(u)' }	0	1
118	35149	{'(community uptake) reaction for 2-deoxyadenosine' }	{'UT_dad_2(u)' }	0	1
119	35150	{'(community uptake) reaction for Deoxycytidine' }	{'UT_dcyt(u)' }	0	1
120	35151	{'laurate (community uptake)' }	{'UT_ddca(u)' }	0	1
121	35152	{'Dextran 40, (1,6-alpha-D-Glucan) (community uptake)' }	{'UT_dextran40(u)' }	0	0.0039
122	35153	{'Dextrin (community uptake)' }	{'UT_dextrin(u)' }	0	0
123	35154	{'Chenodeoxyglycocholate (community uptake)' }	{'UT_dgchol(u)' }	0	0
124	35155	{'(community uptake) reaction for Deoxyguanosine' }	{'UT_dgsn(u)' }	0	1
125	35156	{'2,3-dihydroxicinnamic acid (community uptake)' }	{'UT_dhcinnm(u)' }	0	0
126	35157	{'3-(2,3-Dihydroxyphenyl)propanoate (community uptake)' }	{'UT_dhpppn(u)' }	0	0
127	35158	{'Diacetyl (community uptake)' }	{'UT_diact(u)' }	0	0
128	35159	{'(community uptake) reaction for Deoxyinosine' }	{'UT_din(u)' }	0	0
129	35160	{'Dimethyl sulfide (community uptake)' }	{'UT_dms(u)' }	0	0
130	35161	{'Dimethyl sulfoxide (community uptake)' }	{'UT_dmso(u)' }	0	0
131	35162	{'Dopamine (community uptake)' }	{'UT_dopa(u)' }	0	0
132	35163	{'(community uptake) reaction for dpcoa' }	{'UT_dpcoa(u)' }	0	0
133	35164	{'Deoxyribose (community uptake)' }	{'UT_drib(u)' }	0	0.0474
134	35165	{'disialyl-T antigen (community uptake)' }	{'UT_dsT_antigen(u)' }	0	0
135	35166	{'(community uptake) reaction for Deoxyuridine' }	{'UT_duri(u)' }	0	0
136	35167	{'Ethanolamine (community uptake)' }	{'UT_etha(u)' }	0	0
137	35168	{'ethanesulfonate (community uptake)' }	{'UT_ethso3(u)' }	0	0
138	35169	{'Ethanol (community uptake)' }	{'UT_etoh(u)' }	0	1
139	35170	{'F1alpha (mucin O-glycan) (community uptake)' }	{'UT_f1a(u)' }	0	0
140	35171	{'EX_fe2(u) (community uptake)' }	{'UT_fe2(u)' }	0	1
141	35172	{'Fe3+ (community uptake)' }	{'UT_fe3(u)' }	0	1
142	35173	{'Ferrichrome (community uptake)' }	{'UT_fecrm(u)' }	0	0
143	35174	{'(community uptake) reaction for Folate' }	{'UT_fol(u)' }	0	1
144	35175	{'Formate (community uptake)' }	{'UT_for(u)' }	0	1
145	35176	{'(community uptake) reaction for D-Fructose' }	{'UT_fru(u)' }	0	0.0395
146	35177	{'L-Fucose 1-phosphate (community uptake)' }	{'UT_fuc1p_L(u)' }	0	0
147	35178	{'L-Fucose (community uptake)' }	{'UT_fuc_L(u)' }	0	0.0395
148	35179	{'(community uptake) reaction for fumarate' }	{'UT_fum(u)' }	0	1
149	35180	{'D-Glucose 6-phosphate (community uptake)' }	{'UT_g6p(u)' }	0	0
150	35181	{'(community uptake) reaction for D-Galactose' }	{'UT_gal(u)' }	0	0.0395
151	35182	{'D-Galactarate (community uptake)' }	{'UT_galct_D(u)' }	0	0
152	35183	{'D-Galactonate (community uptake)' }	{'UT_galctn_D(u)' }	0	0
153	35184	{'Galactitol (community uptake)' }	{'UT_galt(u)' }	0	0
154	35185	{'D-Galacturonate (community uptake)' }	{'UT_galur(u)' }	0	0
155	35186	{'(community uptake) reaction for D-Glucosamine' }	{'UT_gam(u)' }	0	1
156	35187	{'Glucosamine 2,6-sulfate (community uptake)' }	{'UT_gam26s(u)' }	0	0
157	35188	{'gamma-butyrobetaine (community uptake)' }	{'UT_gbbtn(u)' }	0	0
158	35189	{'Glycolaldehyde (community uptake)' }	{'UT_gcald(u)' }	0	0
159	35190	{'Glycocholate (community uptake)' }	{'UT_gchola(u)' }	0	0
160	35191	{'D-Glucose (community uptake)' }	{'UT_glc_D(u)' }	0	0.0395
161	35192	{'D-Gluconate (community uptake)' }	{'UT_glcn(u)' }	0	0.0395
162	35193	{'D-Glucarate (community uptake)' }	{'UT_glcr(u)' }	0	0
163	35194	{'D-glucuronate (community uptake)' }	{'UT_glcur(u)' }	0	0
164	35195	{'(community uptake) reaction for L-glutamine' }	{'UT_gln_L(u)' }	0	0.18
165	35196	{'L-Glutamate (community uptake)' }	{'UT_glu_L(u)' }	0	0.18
166	35197	{'Glutarate (community uptake)' }	{'UT_glutar(u)' }	0	0
167	35198	{'(community uptake) reaction for Glycine' }	{'UT_gly(u)' }	0	0.45
168	35199	{'Glycyl-L-asparagine (community uptake)' }	{'UT_glyasn(u)' }	0	0
169	35200	{'Glycyl-L-aspartate (community uptake)' }	{'UT_glyasp(u)' }	0	0
170	35201	{'Glycine betaine (community uptake)' }	{'UT_glyb(u)' }	0	0
171	35202	{'Glycerol (community uptake)' }	{'UT_glyc(u)' }	0	0.8998
172	35203	{'Ex_glyc3p[e] (community uptake)' }	{'UT_glyc3p(u)' }	0	1
173	35204	{'Glycolate (community uptake)' }	{'UT_glyclt(u)' }	0	0
174	35205	{'Gly-Cys (community uptake) reaction' }	{'UT_glycys(u)' }	0	0
175	35206	{'Glycyl-L-glutamine (community uptake)' }	{'UT_glygln(u)' }	0	0
176	35207	{'Glycyl-L-glutamate (community uptake)' }	{'UT_glyglu(u)' }	0	0
177	35208	{'glycogen, structure 2 (glycogenin-1,6-{7[1,4-Glc], 4[1,4-Glc]}) (community uptake)' }	{'UT_glygn2(u)' }	0	0
178	35209	{'(community uptake) reaction for glycogen, structure 4 (glycogenin-1,6-{2[1,4-Glc], [1,4-Glc]})'}	{'UT_glygn4(u)' }	0	0
179	35210	{'(community uptake) reaction for glycogen, structure 5 (glycogenin-2[1,4-Glc])' }	{'UT_glygn5(u)' }	0	0
180	35211	{'Glycylleucine (community uptake)' }	{'UT_glyleu(u)' }	0	2
181	35212	{'Glycyl-L-methionine (community uptake)' }	{'UT_glymet(u)' }	0	0
182	35213	{'(community uptake) reaction for glycylphenylalaine' }	{'UT_glyphe(u)' }	0	0
183	35214	{'Glycylproline (community uptake)' }	{'UT_glypro(u)' }	0	0
184	35215	{'Glycyl-L-tyrosine (community uptake)' }	{'UT_glytyr(u)' }	0	0
185	35216	{'gncore1 (mucin O-glycan) (community uptake)' }	{'UT_gncore1(u)' }	0	0
186	35217	{'GlcNAc-alpha-1,4-Core 2 (community uptake)' }	{'UT_gncore2(u)' }	0	0
187	35218	{'(community uptake) reaction for Guanosine' }	{'UT_gsn(u)' }	0	1
188	35219	{'Oxidized glutathione (community uptake)' }	{'UT_gthox(u)' }	0	1
189	35220	{'Reduced glutathione (community uptake)' }	{'UT_gthrd(u)' }	0	1
190	35221	{'Guanine (community uptake)' }	{'UT_gua(u)' }	0	1
191	35222	{'(community uptake) reaction for proton' }	{'UT_h(u)' }	0	1
192	35223	{'H2 (community uptake)' }	{'UT_h2(u)' }	0	1
193	35224	{'H2O (community uptake)' }	{'UT_h2o(u)' }	0	10
194	35225	{'Hydrogen sulfide (community uptake)' }	{'UT_h2s(u)' }	0	1
195	35226	{'hyaluronan (community uptake)' }	{'UT_ha(u)' }	0	0
196	35227	{'hyaluronan degradation product 1 (community uptake)' }	{'UT_ha_deg1(u)' }	0	0
197	35228	{'hyaluronan biosynthesis, precursor 1 (community uptake)' }	{'UT_ha_pre1(u)' }	0	0
198	35229	{'Hexadecanoate (n-C16:0) (community uptake)' }	{'UT_hdca(u)' }	0	0.1982
199	35230	{'Hexanesulfonate (community uptake)' }	{'UT_hexs(u)' }	0	0
200	35231	{'Hg2+ (community uptake)' }	{'UT_hg2(u)' }	0	0
201	35232	{'(community uptake) reaction for L-histidine' }	{'UT_his_L(u)' }	0	0.15
202	35233	{'Histamine (community uptake)' }	{'UT_hista(u)' }	0	0
203	35234	{'Homogalacturonan (community uptake)' }	{'UT_homogal(u)' }	0	0.0028
204	35235	{'heparan sulfate proteoglycan (community uptake)' }	{'UT_hspg(u)' }	0	0
205	35236	{'heparan sulfate proteoglycan degradation product 1 (community uptake)' }	{'UT_hspg_degr_1(u)' }	0	0
206	35237	{'heparan sulfate proteoglycan degradation product 10 (community uptake)' }	{'UT_hspg_degr_10(u)' }	0	0
207	35238	{'heparan sulfate proteoglycan degradation product 11 (community uptake)' }	{'UT_hspg_degr_11(u)' }	0	0
208	35239	{'heparan sulfate proteoglycan degradation product 12 (community uptake)' }	{'UT_hspg_degr_12(u)' }	0	0
209	35240	{'heparan sulfate proteoglycan degradation product 13 (community uptake)' }	{'UT_hspg_degr_13(u)' }	0	0
210	35241	{'heparan sulfate proteoglycan degradation product 14 (community uptake)' }	{'UT_hspg_degr_14(u)' }	0	0
211	35242	{'heparan sulfate proteoglycan degradation product 15 (community uptake)' }	{'UT_hspg_degr_15(u)' }	0	0
212	35243	{'heparan sulfate proteoglycan degradation product 2 (community uptake)' }	{'UT_hspg_degr_2(u)' }	0	0
213	35244	{'heparan sulfate proteoglycan degradation product 3 (community uptake)' }	{'UT_hspg_degr_3(u)' }	0	0
214	35245	{'heparan sulfate proteoglycan degradation product 4 (community uptake)' }	{'UT_hspg_degr_4(u)' }	0	0
215	35246	{'heparan sulfate proteoglycan degradation product 5 (community uptake)' }	{'UT_hspg_degr_5(u)' }	0	0
216	35247	{'heparan sulfate proteoglycan degradation product 6 (community uptake)' }	{'UT_hspg_degr_6(u)' }	0	0
217	35248	{'heparan sulfate proteoglycan degradation product 7 (community uptake)' }	{'UT_hspg_degr_7(u)' }	0	0
218	35249	{'heparan sulfate proteoglycan degradation product 8 (community uptake)' }	{'UT_hspg_degr_8(u)' }	0	0
219	35250	{'heparan sulfate proteoglycan degradation product 9 (community uptake)' }	{'UT_hspg_degr_9(u)' }	0	0
220	35251	{'hspg_undegradable_rest (community uptake)' }	{'UT_hspg_rest(u)' }	0	0
221	35252	{'Hypoxanthine (community uptake)' }	{'UT_hxan(u)' }	0	1
222	35253	{'L-Idonate (community uptake)' }	{'UT_idon_L(u)' }	0	0
223	35254	{'Exchange of L-iduronate (community uptake)' }	{'UT_idour(u)' }	0	0
224	35255	{'L-Isoleucine (community uptake)' }	{'UT_ile_L(u)' }	0	0.15
225	35256	{'Indole-3-acetate (community uptake)' }	{'UT_ind3ac(u)' }	0	0
226	35257	{'Indole (community uptake)' }	{'UT_indole(u)' }	0	1
227	35258	{'Inosine (community uptake)' }	{'UT_ins(u)' }	0	1
228	35259	{'Inulin (community uptake)' }	{'UT_inulin(u)' }	0	0.0104
229	35260	{'Isethionic acid (community uptake)' }	{'UT_isetac(u)' }	0	0
230	35261	{'Isobutyrate (community uptake)' }	{'UT_isobut(u)' }	0	0
231	35262	{'Isocaproate (community uptake)' }	{'UT_isocapr(u)' }	0	0
232	35263	{'Isovalerate (community uptake)' }	{'UT_isoval(u)' }	0	0
233	35264	{'K+ (community uptake)' }	{'UT_k(u)' }	0	1
234	35265	{'3-Deoxy-D-manno-2-octulosonate (community uptake)' }	{'UT_kdo(u)' }	0	0
235	35266	{'Kestose (community uptake)' }	{'UT_kesto(u)' }	0	0
236	35267	{'Kestopentaose (community uptake)' }	{'UT_kestopt(u)' }	0	0.0625
237	35268	{'Kestotetraose (community uptake)' }	{'UT_kestottr(u)' }	0	0
238	35269	{'D-lactate (community uptake)' }	{'UT_lac_D(u)' }	0	0
239	35270	{'L-Lactate (community uptake)' }	{'UT_lac_L(u)' }	0	0
240	35271	{'Lactose (community uptake)' }	{'UT_lcts(u)' }	0	0.0197
241	35272	{'L-Leucine (community uptake)' }	{'UT_leu_L(u)' }	0	0.15
242	35273	{'Levan (community uptake)' }	{'UT_levan1000(u)' }	0	0.0003
243	35274	{'Levanbiose (community uptake)' }	{'UT_levanb(u)' }	0	0
244	35275	{'Levantriose (community uptake)' }	{'UT_levanttr(u)' }	0	0
245	35276	{'Levantetraose (community uptake)' }	{'UT_levantttr(u)' }	0	0
246	35277	{'Laminaribiose (community uptake)' }	{'UT_lmn2(u)' }	0	0
247	35278	{'Laminarin (community uptake)' }	{'UT_lmn30(u)' }	0	0.0104
248	35279	{'L-Lysine (community uptake)' }	{'UT_lys_L(u)' }	0	0.15
249	35280	{'Exchange of L-malate (community uptake)' }	{'UT_mal_L(u)' }	0	0
250	35281	{'Maltose (community uptake)' }	{'UT_malt(u)' }	0	0.0197
251	35282	{'Maltohexaose (community uptake)' }	{'UT_malthx(u)' }	0	0
252	35283	{'Maltotriose (community uptake)' }	{'UT_malttr(u)' }	0	0
253	35284	{'(community uptake) reaction for D-Mannose' }	{'UT_man(u)' }	0	0.0395
254	35285	{'D-Mannose 6-phosphate (community uptake)' }	{'UT_man6p(u)' }	0	0
255	35286	{'Yeast mannan (community uptake)' }	{'UT_mannan(u)' }	0	0
256	35287	{'Mannotriose (community uptake)' }	{'UT_mantr(u)' }	0	0
257	35288	{'Melibiose (community uptake)' }	{'UT_melib(u)' }	0	0.0197
258	35289	{'methanol (community uptake)' }	{'UT_meoh(u)' }	0	10
259	35290	{'D-Methionine (community uptake)' }	{'UT_met_D(u)' }	0	0
260	35291	{'L-Methionine (community uptake)' }	{'UT_met_L(u)' }	0	0.18
261	35292	{'L-methionyl-L-alanine (community uptake)' }	{'UT_metala(u)' }	0	0
262	35293	{'L-methionine-R-sulfoxide (community uptake)' }	{'UT_metsox_R_L(u)' }	0	0
263	35294	{'L-Methionine S-oxide (community uptake)' }	{'UT_metsox_S_L(u)' }	0	1
264	35295	{'Mg (community uptake)' }	{'UT_mg2(u)' }	0	1
265	35296	{'Mn2+ (community uptake)' }	{'UT_mn2(u)' }	0	1
266	35297	{'D-Mannitol (community uptake)' }	{'UT_mnl(u)' }	0	0.0395
267	35298	{'Molybdate (community uptake)' }	{'UT_mobd(u)' }	0	1
268	35299	{'3-(n-Morpholino)Propanesulfonic Acid (community uptake)' }	{'UT_mops(u)' }	0	0
269	35300	{'Menaquinone 7 (community uptake)' }	{'UT_mqn7(u)' }	0	1
270	35301	{'Menaquinone 8 (community uptake)' }	{'UT_mqn8(u)' }	0	1
271	35302	{'methanesulfonate (community uptake)' }	{'UT_mso3(u)' }	0	0
272	35303	{'Nitrogen (community uptake)' }	{'UT_n2(u)' }	0	0
273	35304	{'(community uptake) reaction for Sodium' }	{'UT_na1(u)' }	0	1
274	35305	{'Nicotinate (community uptake)' }	{'UT_nac(u)' }	0	1
275	35306	{'Ammonia (community uptake)' }	{'UT_nh4(u)' }	0	0
276	35307	{'Ni2+ (community uptake)' }	{'UT_ni2(u)' }	0	0
277	35308	{'NMN (community uptake)' }	{'UT_nmn(u)' }	0	1
278	35309	{'Nitrite (community uptake)' }	{'UT_no2(u)' }	0	1
279	35310	{'Nitrate (community uptake)' }	{'UT_no3(u)' }	0	1
280	35311	{'(community uptake) reaction for oxugen' }	{'UT_o2(u)' }	0	0
281	35312	{'Oxaloacetate (community uptake)' }	{'UT_oaa(u)' }	0	0
282	35313	{'echange reaction for octadecanoate (n-C18:0) (community uptake)' }	{'UT_ocdca(u)' }	0	0.0846
283	35314	{'octadecenoate (n-C18:1) (community uptake)' }	{'UT_ocdcea(u)' }	0	0.3407
284	35315	{'Ornithine (community uptake)' }	{'UT_orn(u)' }	0	1
285	35316	{'Oxalate (community uptake)' }	{'UT_oxa(u)' }	0	0.1184
286	35317	{'Phenylacetic acid (community uptake)' }	{'UT_pac(u)' }	0	0
287	35318	{'Lead (community uptake)' }	{'UT_pb(u)' }	0	0
288	35319	{'(community uptake) reaction for pectins' }	{'UT_pect(u)' }	0	0.0007
289	35320	{'Pectic galactan (potato) (community uptake)' }	{'UT_pecticgal(u)' }	0	0
290	35321	{'(community uptake) reaction for L-phenylalanine' }	{'UT_phe_L(u)' }	0	1
291	35322	{'(community uptake) reaction for heme' }	{'UT_pheme(u)' }	0	1
292	35323	{'Phosphate (community uptake)' }	{'UT_pi(u)' }	0	1
293	35324	{'Pimelate (community uptake)' }	{'UT_pime(u)' }	0	1
294	35325	{'(R)-Pantothenate (community uptake)' }	{'UT_pnto_R(u)' }	0	1
295	35326	{'Propionate (community uptake)' }	{'UT_ppa(u)' }	0	0
296	35327	{'(community uptake) reaction for ppi' }	{'UT_ppi(u)' }	0	0
297	35328	{'Phenylpropanoate (community uptake)' }	{'UT_pppn(u)' }	0	0
298	35329	{'L-Proline (community uptake)' }	{'UT_pro_L(u)' }	0	0.18
299	35330	{'Exchange of 1,4-butanediammonium (community uptake)' }	{'UT_ptrc(u)' }	0	1
300	35331	{'Pullulan (community uptake)' }	{'UT_pullulan1200(u)' }	0	0.0003
301	35332	{'(community uptake) reaction for Pyridoxamine' }	{'UT_pydam(u)' }	0	1
302	35333	{'(community uptake) reaction for Pyridoxal' }	{'UT_pydx(u)' }	0	1
303	35334	{'(community uptake) reaction for Pyridoxine' }	{'UT_pydxn(u)' }	0	1
304	35335	{'Pyruvate (community uptake)' }	{'UT_pyr(u)' }	0	0
305	35336	{'Ubiquinone-8 (community uptake)' }	{'UT_q8(u)' }	0	1
306	35337	{'Raffinose (community uptake)' }	{'UT_raffin(u)' }	0	0.1042
307	35338	{'Reduced riboflavin (community uptake)' }	{'UT_rbflvrd(u)' }	0	0
308	35339	{'Rhamnogalacturonan I (community uptake)' }	{'UT_rhamnogalurI(u)' }	0	0.0003
309	35340	{'Rhamnogalacturonan II (community uptake)' }	{'UT_rhamnogalurII(u)'}	0	0.0059
310	35341	{'(community uptake) reaction for ribose' }	{'UT_rib_D(u)' }	0	0.0474
311	35342	{'(community uptake) reaction for Riboflavin' }	{'UT_ribflv(u)' }	0	1
312	35343	{'L-Rhamnose (community uptake)' }	{'UT_rmn(u)' }	0	0.0395
313	35344	{'sT_antigen (mucin O-glycan) (community uptake)' }	{'UT_sT_antigen(u)' }	0	0
314	35345	{'sialyl-Tn antigen (community uptake)' }	{'UT_sTn_antigen(u)' }	0	0
315	35346	{'Salicin (community uptake)' }	{'UT_salcn(u)' }	0	0
316	35347	{'d_Sorbitol (community uptake)' }	{'UT_sbt_D(u)' }	0	0
317	35348	{'Selenate (community uptake)' }	{'UT_sel(u)' }	0	1
318	35349	{'Selenite (community uptake)' }	{'UT_selni(u)' }	0	0
319	35350	{'D-Serine (community uptake)' }	{'UT_ser_D(u)' }	0	0
320	35351	{'(community uptake) reaction for L-serine' }	{'UT_ser_L(u)' }	0	1
321	35352	{'Siroheme (community uptake)' }	{'UT_sheme(u)' }	0	1
322	35353	{'Sulfate (community uptake)' }	{'UT_so4(u)' }	0	1
323	35354	{'Exchange of spermidine(3+) (community uptake)' }	{'UT_spmd(u)' }	0	1
324	35355	{'Serotonin (community uptake)' }	{'UT_srtn(u)' }	0	0
325	35356	{'starch, structure 1 (1,6-{7[1,4-Glc], 4[1,4-Glc]}) (community uptake)' }	{'UT_strch1(u)' }	0	0.0682
326	35357	{'(community uptake) reaction for starch, structure 2 (1,6-{2[1,4-Glc], [1,4-Glc]})' }	{'UT_strch2(u)' }	0	0
327	35358	{'Stachyose (community uptake)' }	{'UT_stys(u)' }	0	0
328	35359	{'Succinate (community uptake)' }	{'UT_succ(u)' }	0	0
329	35360	{'Sucrose (community uptake)' }	{'UT_sucr(u)' }	0	0.0197
330	35361	{'sulfoacetate (community uptake)' }	{'UT_sulfac(u)' }	0	0
331	35362	{'Taurine (community uptake)' }	{'UT_taur(u)' }	0	0
332	35363	{'Taurocholic acid (community uptake)' }	{'UT_tchola(u)' }	0	0
333	35364	{'taurochenodeoxycholate (community uptake)' }	{'UT_tdchola(u)' }	0	0
334	35365	{'(community uptake) reaction for Thiamin' }	{'UT_thm(u)' }	0	1
335	35366	{'L-Threonine (community uptake)' }	{'UT_thr_L(u)' }	0	0.225
336	35367	{'Thymidine (community uptake)' }	{'UT_thymd(u)' }	0	1
337	35368	{'Trimethylamine (community uptake)' }	{'UT_tma(u)' }	0	0
338	35369	{'Trimethylamine N-oxide (community uptake)' }	{'UT_tmao(u)' }	0	0
339	35370	{'Trehalose (community uptake)' }	{'UT_tre(u)' }	0	0.0197
340	35371	{'L-Tryptophan (community uptake)' }	{'UT_trp_L(u)' }	0	0.0818
341	35372	{'Tryptamine (community uptake)' }	{'UT_trypta(u)' }	0	0
342	35373	{'Thiosulfate (community uptake)' }	{'UT_tsul(u)' }	0	0
343	35374	{'(community uptake) reaction for tetradecanoate (n-C14:0)' }	{'UT_ttdca(u)' }	0	0.0343
344	35375	{'Tyramine (community uptake)' }	{'UT_tym(u)' }	0	0
345	35376	{'L-Tyrosine (community uptake)' }	{'UT_tyr_L(u)' }	0	1
346	35377	{'Uracil (community uptake)' }	{'UT_ura(u)' }	0	1
347	35378	{'Urea (community uptake)' }	{'UT_urea(u)' }	0	0
348	35379	{'(community uptake) reaction for Uridine' }	{'UT_uri(u)' }	0	1
349	35380	{'L-Valine (community uptake)' }	{'UT_val_L(u)' }	0	0.18
350	35381	{'Ex_xan[e] (community uptake)' }	{'UT_xan(u)' }	0	1
351	35382	{'Ex_xtsn[e] (community uptake)' }	{'UT_xtsn(u)' }	0	0
352	35383	{'D-Xylose (community uptake)' }	{'UT_xyl_D(u)' }	0	0.0474
353	35384	{'Xylan (community uptake)' }	{'UT_xylan(u)' }	0	0.0007
354	35385	{'Zinc (community uptake)' }	{'UT_zn2(u)' }	0	1

## Sheet: 20-species Western diet
EXCom Index	ModelCom Index	rxnNames	rxns	Lower Bound	Upper Bound
1	26217	{'1,2-Diacyl-sn-glycerol (dioctadecanoyl, n-C18:0) (community uptake)' }	{'UT_12dgr180(u)' }	0	1
2	26218	{'(S)-Propane-1,2-diol (community uptake)' }	{'UT_12ppd_S(u)' }	0	0
3	26219	{'1,3-Propanediol (community uptake)' }	{'UT_13ppd(u)' }	0	0
4	26220	{' 1,5-Diaminopentane (community uptake)' }	{'UT_15dap(u)' }	0	0
5	26221	{'meso-2,6-Diaminoheptanedioate (community uptake)' }	{'UT_26dap_M(u)' }	0	1
6	26222	{' 2-Dehydro-3-deoxy-D-gluconate (community uptake)' }	{'UT_2ddglcn(u)' }	0	0
7	26223	{'2-Demethylmenaquinone 8 (community uptake)' }	{'UT_2dmmq8(u)' }	0	1
8	26224	{'2-Hydroxyphenylacetate (community uptake)' }	{'UT_2hyoxplac(u)' }	0	0
9	26225	{'2-Oxobutanoate (community uptake)' }	{'UT_2obut(u)' }	0	1
10	26226	{'2-o-methylfucose (community uptake)' }	{'UT_2omfuc(u)' }	0	0
11	26227	{'2-O-methylxylose (community uptake)' }	{'UT_2omxyl(u)' }	0	0
12	26228	{'(3,4-dihydroxyphenyl)acetate (community uptake)' }	{'UT_34dhpha(u)' }	0	0
13	26229	{'3,4-Dihydroxy-L-phenylalanine (community uptake)' }	{'UT_34dhphe(u)' }	0	0
14	26230	{'3-deoxy-d-lyxo-heptulosaric acid (community uptake)' }	{'UT_3ddlhept(u)' }	0	0
15	26231	{'3-Hydroxyphenylacetate (community uptake)' }	{'UT_3hphac(u)' }	0	0
16	26232	{' 3-(3-hydroxy-phenyl)propionate (community uptake)' }	{'UT_3hpppn(u)' }	0	0
17	26233	{'Exchange of 3-methyl-2-oxopentanoate (community uptake)' }	{'UT_3mop(u)' }	0	1
18	26234	{'4-Aminobutanoate (community uptake)' }	{'UT_4abut(u)' }	0	0
19	26235	{'4 Aminobenzoate (community uptake)' }	{'UT_4abz(u)' }	0	1
20	26236	{'4-Hydroxybenzoate (community uptake)' }	{'UT_4hbz(u)' }	0	1
21	26237	{' 4-Hydroxyphenylacetaldehyde (community uptake)' }	{'UT_4hoxpacd(u)' }	0	0
22	26238	{'5-Hydroxy-L-tryptophan (community uptake)' }	{'UT_5htrp(u)' }	0	0
23	26239	{'7-Dehydrochenodeoxycholate (community uptake)' }	{'UT_7dhcdchol(u)' }	0	0
24	26240	{'alpha,12alpha-Dihydroxy-7-oxo-5beta-cholanate (community uptake)' }	{'UT_7ocholate(u)' }	0	0
25	26241	{'chenodeoxycholate (community uptake)' }	{'UT_C02528(u)' }	0	0
26	26242	{'Citrate-Mg (community uptake)' }	{'UT_Cit_Mg(u)' }	0	0
27	26243	{'L-cysteate (community uptake)' }	{'UT_Lcyst(u)' }	0	0
28	26244	{'L-Cystine (community uptake)' }	{'UT_Lcystin(u)' }	0	0
29	26245	{'Ex_Lkynr[e] (community uptake)' }	{'UT_Lkynr(u)' }	0	0
30	26246	{'protein-linked serine or threonine residue (O-glycosylation site) (community uptake)' }	{'UT_Ser_Thr(u)' }	0	0
31	26247	{'T antigen (core 1) (community uptake)' }	{'UT_T_antigen(u)' }	0	0
32	26248	{'Tn_antigen (mucin O-glycan) (community uptake)' }	{'UT_Tn_antigen(u)' }	0	0
33	26249	{'Tyr-194 of apo-glycogenin protein (primer for glycogen synthesis) (community uptake)' }	{'UT_Tyr_ggn(u)' }	0	0
34	26250	{'Acetate (community uptake)' }	{'UT_ac(u)' }	0	1
35	26251	{'Acetoacetate (community uptake)' }	{'UT_acac(u)' }	0	0
36	26252	{'Acetaldehyde (community uptake)' }	{'UT_acald(u)' }	0	0
37	26253	{'Aceric acid (3-C-carboxy-5-deoxy-l-xylose) (community uptake)' }	{'UT_acerA(u)' }	0	0
38	26254	{'N-acetylgalactosamine (community uptake)' }	{'UT_acgal(u)' }	0	0
39	26255	{'desulfated disaccharide acgalglcur (community uptake)' }	{'UT_acgalglcur(u)' }	0	0
40	26256	{'desulfated disaccharide acgalidour (community uptake)' }	{'UT_acgalidour(u)' }	0	0
41	26257	{'partly desulfated disaccharide acgalidour (community uptake)' }	{'UT_acgalidour2s(u)' }	0	0
42	26258	{'N-Acetyl-D-glucosamine (community uptake)' }	{'UT_acgam(u)' }	0	1
43	26259	{'N-Acetylneuraminate (community uptake)' }	{'UT_acnam(u)' }	0	1
44	26260	{' R Acetoin (community uptake)' }	{'UT_actn_R(u)' }	0	0
45	26261	{'Adenine (community uptake)' }	{'UT_ade(u)' }	0	1
46	26262	{'(community uptake) reaction for Adenosine' }	{'UT_adn(u)' }	0	1
47	26263	{'Adenosylcobalamin (community uptake)' }	{'UT_adocbl(u)' }	0	1
48	26264	{'2-Oxoglutarate (community uptake)' }	{'UT_akg(u)' }	0	0
49	26265	{'D-Alanine (community uptake)' }	{'UT_ala_D(u)' }	0	1
50	26266	{'(community uptake) reaction for L-alanine' }	{'UT_ala_L(u)' }	0	1
51	26267	{'L-alanyl-L-aspartate (community uptake)' }	{'UT_alaasp(u)' }	0	0
52	26268	{'L-alanyl-L-glutamine (community uptake)' }	{'UT_alagln(u)' }	0	0
53	26269	{'L-alanyl-L-glutamate (community uptake)' }	{'UT_alaglu(u)' }	0	0
54	26270	{'L-alanylglycine (community uptake)' }	{'UT_alagly(u)' }	0	0
55	26271	{'L-alanyl-L-histidine (community uptake)' }	{'UT_alahis(u)' }	0	0
56	26272	{'L-alanyl-L-leucine (community uptake)' }	{'UT_alaleu(u)' }	0	0
57	26273	{'L-alanyl-L-threonine (community uptake)' }	{'UT_alathr(u)' }	0	0
58	26274	{'Allantoin (community uptake)' }	{'UT_alltn(u)' }	0	0
59	26275	{'AMP (community uptake)' }	{'UT_amp(u)' }	0	1
60	26276	{'Amylopectin (900 glucose units) (community uptake)' }	{'UT_amylopect900(u)' }	0	0
61	26277	{'Amylose (community uptake)' }	{'UT_amylose300(u)' }	0	0
62	26278	{'D-apiose (community uptake)' }	{'UT_apio_D(u)' }	0	0
63	26279	{'L-Arabinose (community uptake)' }	{'UT_arab_L(u)' }	0	0.1788
64	26280	{'Arabinan (community uptake)' }	{'UT_arabinan101(u)' }	0	0.0002
65	26281	{'Larch arabinogalactan (community uptake)' }	{'UT_arabinogal(u)' }	0	0
66	26282	{'Arabinotriose (community uptake)' }	{'UT_arabttr(u)' }	0	0
67	26283	{'Arbutin (community uptake)' }	{'UT_arbt(u)' }	0	0
68	26284	{'L-Arginine (community uptake)' }	{'UT_arg_L(u)' }	0	0.15
69	26285	{'Arsenobetaine (community uptake)' }	{'UT_arsenb(u)' }	0	0
70	26286	{'(community uptake) reaction for L-asparagine' }	{'UT_asn_L(u)' }	0	0.225
71	26287	{'arsenite (community uptake)' }	{'UT_aso3(u)' }	0	0
72	26288	{'Arsenate (community uptake)' }	{'UT_aso4(u)' }	0	0
73	26289	{'L-Aspartate (community uptake)' }	{'UT_asp_L(u)' }	0	0.225
74	26290	{'(R)-3-Hydroxybutanoate transport via H+ symport (community uptake)' }	{'UT_bhb(u)' }	0	0
75	26291	{' R R 2 3 Butanediol (community uptake)' }	{'UT_btd_RR(u)' }	0	0
76	26292	{'Biotin (community uptake)' }	{'UT_btn(u)' }	0	1
77	26293	{'Butanol (community uptake)' }	{'UT_btoh(u)' }	0	0
78	26294	{'Butyrate (n-C4:0) (community uptake)' }	{'UT_but(u)' }	0	0
79	26295	{'butanesulfonate (community uptake)' }	{'UT_butso3(u)' }	0	0
80	26296	{'Calcium (community uptake)' }	{'UT_ca2(u)' }	0	1
81	26297	{'Cob(I)alamin (community uptake)' }	{'UT_cbl1(u)' }	0	1
82	26298	{'Cob(II)alamin (community uptake)' }	{'UT_cbl2(u)' }	0	0
83	26299	{'Cadmium (community uptake)' }	{'UT_cd2(u)' }	0	0
84	26300	{'Cellobiose (community uptake)' }	{'UT_cellb(u)' }	0	0.0745
85	26301	{'Cys-Gly (community uptake)' }	{'UT_cgly(u)' }	0	1
86	26302	{'(community uptake) reaction for Choline' }	{'UT_chol(u)' }	0	1
87	26303	{'(community uptake) reaction for cholate' }	{'UT_cholate(u)' }	0	0
88	26304	{'Chitobiose (community uptake)' }	{'UT_chtbs(u)' }	0	0
89	26305	{' trans-Cinnamate (community uptake)' }	{'UT_cinnm(u)' }	0	0
90	26306	{'Citrate (community uptake)' }	{'UT_cit(u)' }	0	1
91	26307	{'(community uptake) reaction for Chloride' }	{'UT_cl(u)' }	0	1
92	26308	{'CO2 (community uptake)' }	{'UT_co2(u)' }	0	0
93	26309	{'Co2+ (community uptake)' }	{'UT_cobalt2(u)' }	0	1
94	26310	{'Core2 (mucin O-glycan) (community uptake)' }	{'UT_core2(u)' }	0	0
95	26311	{'Core3 (mucin O-glycan) (community uptake)' }	{'UT_core3(u)' }	0	0
96	26312	{'Core4 (mucin O-glycan) (community uptake)' }	{'UT_core4(u)' }	0	0
97	26313	{'Core 5 (community uptake)' }	{'UT_core5(u)' }	0	0
98	26314	{'Core6 (mucin O-glycan) (community uptake)' }	{'UT_core6(u)' }	0	0
99	26315	{'Core 7 (community uptake)' }	{'UT_core7(u)' }	0	0
100	26316	{'Core 8 (community uptake)' }	{'UT_core8(u)' }	0	0
101	26317	{'(community uptake) reaction for L-Carnitine' }	{'UT_crn(u)' }	0	0
102	26318	{'Chromate (community uptake)' }	{'UT_cro4(u)' }	0	0
103	26319	{'Cytosine (community uptake)' }	{'UT_csn(u)' }	0	1
104	26320	{'chondroitin sulfate A (GalNAc4S-GlcA) proteoglycan (community uptake)' }	{'UT_cspg_a(u)' }	0	0
105	26321	{'GalNAc4S-GlcA (community uptake)' }	{'UT_cspg_a_degr(u)' }	0	0
106	26322	{'Chondroitin sulfate lyase AB degradation product (community uptake)' }	{'UT_cspg_ab_rest(u)' }	0	0
107	26323	{'chondroitin sulfate B / dermatan sulfate (IdoA2S-GalNAc4S) proteoglycan (community uptake)' }	{'UT_cspg_b(u)' }	0	0
108	26324	{'GalNAc4S-IdoA2S (community uptake)' }	{'UT_cspg_b_degr(u)' }	0	0
109	26325	{'chondroitin sulfate C (GalNAc6S-GlcA) proteoglycan (community uptake)' }	{'UT_cspg_c(u)' }	0	0
110	26326	{'GalNAc6S-GlcA (community uptake)' }	{'UT_cspg_c_degr(u)' }	0	0
111	26327	{'Chondroitin sulfate lyase C degradation product (community uptake)' }	{'UT_cspg_c_rest(u)' }	0	0
112	26328	{'Crotonobetaine (community uptake)' }	{'UT_ctbt(u)' }	0	0
113	26329	{'Cu2+ (community uptake)' }	{'UT_cu2(u)' }	0	1
114	26330	{'Cyanate (community uptake)' }	{'UT_cynt(u)' }	0	0
115	26331	{'(community uptake) reaction for L-cysteine' }	{'UT_cys_L(u)' }	0	1
116	26332	{'(community uptake) reaction for Cytidine' }	{'UT_cytd(u)' }	0	1
117	26333	{'(community uptake) reaction for 2-deoxyadenosine' }	{'UT_dad_2(u)' }	0	1
118	26334	{'(community uptake) reaction for Deoxycytidine' }	{'UT_dcyt(u)' }	0	1
119	26335	{'laurate (community uptake)' }	{'UT_ddca(u)' }	0	1
120	26336	{'Dextran 40, (1,6-alpha-D-Glucan) (community uptake)' }	{'UT_dextran40(u)' }	0	0.0002
121	26337	{'Dextrin (community uptake)' }	{'UT_dextrin(u)' }	0	0
122	26338	{'Chenodeoxyglycocholate (community uptake)' }	{'UT_dgchol(u)' }	0	0
123	26339	{'(community uptake) reaction for Deoxyguanosine' }	{'UT_dgsn(u)' }	0	1
124	26340	{'2,3-dihydroxicinnamic acid (community uptake)' }	{'UT_dhcinnm(u)' }	0	0
125	26341	{'3-(2,3-Dihydroxyphenyl)propanoate (community uptake)' }	{'UT_dhpppn(u)' }	0	0
126	26342	{'Diacetyl (community uptake)' }	{'UT_diact(u)' }	0	0
127	26343	{'(community uptake) reaction for Deoxyinosine' }	{'UT_din(u)' }	0	0
128	26344	{'Dimethyl sulfide (community uptake)' }	{'UT_dms(u)' }	0	0
129	26345	{'Dimethyl sulfoxide (community uptake)' }	{'UT_dmso(u)' }	0	0
130	26346	{'Dopamine (community uptake)' }	{'UT_dopa(u)' }	0	0
131	26347	{'(community uptake) reaction for dpcoa' }	{'UT_dpcoa(u)' }	0	0
132	26348	{'Deoxyribose (community uptake)' }	{'UT_drib(u)' }	0	0.1788
133	26349	{'disialyl-T antigen (community uptake)' }	{'UT_dsT_antigen(u)' }	0	0
134	26350	{'(community uptake) reaction for Deoxyuridine' }	{'UT_duri(u)' }	0	0
135	26351	{'Ethanolamine (community uptake)' }	{'UT_etha(u)' }	0	0
136	26352	{'ethanesulfonate (community uptake)' }	{'UT_ethso3(u)' }	0	0
137	26353	{'Ethanol (community uptake)' }	{'UT_etoh(u)' }	0	0
138	26354	{'F1alpha (mucin O-glycan) (community uptake)' }	{'UT_f1a(u)' }	0	0
139	26355	{'EX_fe2(u) (community uptake)' }	{'UT_fe2(u)' }	0	1
140	26356	{'Fe3+ (community uptake)' }	{'UT_fe3(u)' }	0	1
141	26357	{'Ferrichrome (community uptake)' }	{'UT_fecrm(u)' }	0	0
142	26358	{'(community uptake) reaction for Folate' }	{'UT_fol(u)' }	0	1
143	26359	{'Formate (community uptake)' }	{'UT_for(u)' }	0	1
144	26360	{'(community uptake) reaction for D-Fructose' }	{'UT_fru(u)' }	0	0.149
145	26361	{'L-Fucose 1-phosphate (community uptake)' }	{'UT_fuc1p_L(u)' }	0	0
146	26362	{'L-Fucose (community uptake)' }	{'UT_fuc_L(u)' }	0	0.149
147	26363	{'(community uptake) reaction for fumarate' }	{'UT_fum(u)' }	0	1
148	26364	{'D-Glucose 6-phosphate (community uptake)' }	{'UT_g6p(u)' }	0	0
149	26365	{'(community uptake) reaction for D-Galactose' }	{'UT_gal(u)' }	0	0.149
150	26366	{'D-Galactarate (community uptake)' }	{'UT_galct_D(u)' }	0	0
151	26367	{'D-Galactonate (community uptake)' }	{'UT_galctn_D(u)' }	0	0
152	26368	{'Galactitol (community uptake)' }	{'UT_galt(u)' }	0	0
153	26369	{'D-Galacturonate (community uptake)' }	{'UT_galur(u)' }	0	0
154	26370	{'(community uptake) reaction for D-Glucosamine' }	{'UT_gam(u)' }	0	1
155	26371	{'Glucosamine 2,6-sulfate (community uptake)' }	{'UT_gam26s(u)' }	0	0
156	26372	{'gamma-butyrobetaine (community uptake)' }	{'UT_gbbtn(u)' }	0	0
157	26373	{'Glycolaldehyde (community uptake)' }	{'UT_gcald(u)' }	0	0
158	26374	{'Glycocholate (community uptake)' }	{'UT_gchola(u)' }	0	0
159	26375	{'D-Glucose (community uptake)' }	{'UT_glc_D(u)' }	0	0.149
160	26376	{'D-Gluconate (community uptake)' }	{'UT_glcn(u)' }	0	0.149
161	26377	{'D-Glucarate (community uptake)' }	{'UT_glcr(u)' }	0	0
162	26378	{'D-glucuronate (community uptake)' }	{'UT_glcur(u)' }	0	0
163	26379	{'(community uptake) reaction for L-glutamine' }	{'UT_gln_L(u)' }	0	0.18
164	26380	{'L-Glutamate (community uptake)' }	{'UT_glu_L(u)' }	0	0.18
165	26381	{'Glutarate (community uptake)' }	{'UT_glutar(u)' }	0	0
166	26382	{'(community uptake) reaction for Glycine' }	{'UT_gly(u)' }	0	0.45
167	26383	{'Glycyl-L-asparagine (community uptake)' }	{'UT_glyasn(u)' }	0	0
168	26384	{'Glycyl-L-aspartate (community uptake)' }	{'UT_glyasp(u)' }	0	0
169	26385	{'Glycine betaine (community uptake)' }	{'UT_glyb(u)' }	0	0
170	26386	{'Glycerol (community uptake)' }	{'UT_glyc(u)' }	0	1.7997
171	26387	{'Ex_glyc3p[e] (community uptake)' }	{'UT_glyc3p(u)' }	0	1
172	26388	{'Glycolate (community uptake)' }	{'UT_glyclt(u)' }	0	0
173	26389	{'Gly-Cys (community uptake) reaction' }	{'UT_glycys(u)' }	0	0
174	26390	{'Glycyl-L-glutamine (community uptake)' }	{'UT_glygln(u)' }	0	0
175	26391	{'Glycyl-L-glutamate (community uptake)' }	{'UT_glyglu(u)' }	0	0
176	26392	{'glycogen, structure 2 (glycogenin-1,6-{7[1,4-Glc], 4[1,4-Glc]}) (community uptake)' }	{'UT_glygn2(u)' }	0	0
177	26393	{'(community uptake) reaction for glycogen, structure 4 (glycogenin-1,6-{2[1,4-Glc], [1,4-Glc]})'}	{'UT_glygn4(u)' }	0	0
178	26394	{'(community uptake) reaction for glycogen, structure 5 (glycogenin-2[1,4-Glc])' }	{'UT_glygn5(u)' }	0	0
179	26395	{'Glycylleucine (community uptake)' }	{'UT_glyleu(u)' }	0	0
180	26396	{'Glycyl-L-methionine (community uptake)' }	{'UT_glymet(u)' }	0	0
181	26397	{'(community uptake) reaction for glycylphenylalaine' }	{'UT_glyphe(u)' }	0	0
182	26398	{'Glycylproline (community uptake)' }	{'UT_glypro(u)' }	0	0
183	26399	{'Glycyl-L-tyrosine (community uptake)' }	{'UT_glytyr(u)' }	0	0
184	26400	{'gncore1 (mucin O-glycan) (community uptake)' }	{'UT_gncore1(u)' }	0	0
185	26401	{'GlcNAc-alpha-1,4-Core 2 (community uptake)' }	{'UT_gncore2(u)' }	0	0
186	26402	{'(community uptake) reaction for Guanosine' }	{'UT_gsn(u)' }	0	1
187	26403	{'Oxidized glutathione (community uptake)' }	{'UT_gthox(u)' }	0	1
188	26404	{'Reduced glutathione (community uptake)' }	{'UT_gthrd(u)' }	0	1
189	26405	{'Guanine (community uptake)' }	{'UT_gua(u)' }	0	1
190	26406	{'(community uptake) reaction for proton' }	{'UT_h(u)' }	0	1
191	26407	{'H2 (community uptake)' }	{'UT_h2(u)' }	0	1
192	26408	{'H2O (community uptake)' }	{'UT_h2o(u)' }	0	10
193	26409	{'Hydrogen sulfide (community uptake)' }	{'UT_h2s(u)' }	0	1
194	26410	{'hyaluronan (community uptake)' }	{'UT_ha(u)' }	0	0
195	26411	{'hyaluronan degradation product 1 (community uptake)' }	{'UT_ha_deg1(u)' }	0	0
196	26412	{'hyaluronan biosynthesis, precursor 1 (community uptake)' }	{'UT_ha_pre1(u)' }	0	0
197	26413	{'Hexadecanoate (n-C16:0) (community uptake)' }	{'UT_hdca(u)' }	0	0.3964
198	26414	{'Hexanesulfonate (community uptake)' }	{'UT_hexs(u)' }	0	0
199	26415	{'Hg2+ (community uptake)' }	{'UT_hg2(u)' }	0	0
200	26416	{'(community uptake) reaction for L-histidine' }	{'UT_his_L(u)' }	0	0.15
201	26417	{'Histamine (community uptake)' }	{'UT_hista(u)' }	0	0
202	26418	{'Homogalacturonan (community uptake)' }	{'UT_homogal(u)' }	0	0.0001
203	26419	{'heparan sulfate proteoglycan (community uptake)' }	{'UT_hspg(u)' }	0	0
204	26420	{'heparan sulfate proteoglycan degradation product 1 (community uptake)' }	{'UT_hspg_degr_1(u)' }	0	0
205	26421	{'heparan sulfate proteoglycan degradation product 10 (community uptake)' }	{'UT_hspg_degr_10(u)' }	0	0
206	26422	{'heparan sulfate proteoglycan degradation product 11 (community uptake)' }	{'UT_hspg_degr_11(u)' }	0	0
207	26423	{'heparan sulfate proteoglycan degradation product 12 (community uptake)' }	{'UT_hspg_degr_12(u)' }	0	0
208	26424	{'heparan sulfate proteoglycan degradation product 13 (community uptake)' }	{'UT_hspg_degr_13(u)' }	0	0
209	26425	{'heparan sulfate proteoglycan degradation product 14 (community uptake)' }	{'UT_hspg_degr_14(u)' }	0	0
210	26426	{'heparan sulfate proteoglycan degradation product 15 (community uptake)' }	{'UT_hspg_degr_15(u)' }	0	0
211	26427	{'heparan sulfate proteoglycan degradation product 2 (community uptake)' }	{'UT_hspg_degr_2(u)' }	0	0
212	26428	{'heparan sulfate proteoglycan degradation product 3 (community uptake)' }	{'UT_hspg_degr_3(u)' }	0	0
213	26429	{'heparan sulfate proteoglycan degradation product 4 (community uptake)' }	{'UT_hspg_degr_4(u)' }	0	0
214	26430	{'heparan sulfate proteoglycan degradation product 5 (community uptake)' }	{'UT_hspg_degr_5(u)' }	0	0
215	26431	{'heparan sulfate proteoglycan degradation product 6 (community uptake)' }	{'UT_hspg_degr_6(u)' }	0	0
216	26432	{'heparan sulfate proteoglycan degradation product 7 (community uptake)' }	{'UT_hspg_degr_7(u)' }	0	0
217	26433	{'heparan sulfate proteoglycan degradation product 8 (community uptake)' }	{'UT_hspg_degr_8(u)' }	0	0
218	26434	{'heparan sulfate proteoglycan degradation product 9 (community uptake)' }	{'UT_hspg_degr_9(u)' }	0	0
219	26435	{'hspg_undegradable_rest (community uptake)' }	{'UT_hspg_rest(u)' }	0	0
220	26436	{'Hypoxanthine (community uptake)' }	{'UT_hxan(u)' }	0	1
221	26437	{'L-Idonate (community uptake)' }	{'UT_idon_L(u)' }	0	0
222	26438	{'Exchange of L-iduronate (community uptake)' }	{'UT_idour(u)' }	0	0
223	26439	{'L-Isoleucine (community uptake)' }	{'UT_ile_L(u)' }	0	0.15
224	26440	{'Indole-3-acetate (community uptake)' }	{'UT_ind3ac(u)' }	0	0
225	26441	{'Indole (community uptake)' }	{'UT_indole(u)' }	0	1
226	26442	{'Inosine (community uptake)' }	{'UT_ins(u)' }	0	0
227	26443	{'Inulin (community uptake)' }	{'UT_inulin(u)' }	0	0.0005
228	26444	{'Isethionic acid (community uptake)' }	{'UT_isetac(u)' }	0	0
229	26445	{'Isobutyrate (community uptake)' }	{'UT_isobut(u)' }	0	0
230	26446	{'Isocaproate (community uptake)' }	{'UT_isocapr(u)' }	0	0
231	26447	{'Isovalerate (community uptake)' }	{'UT_isoval(u)' }	0	0
232	26448	{'K+ (community uptake)' }	{'UT_k(u)' }	0	1
233	26449	{'3-Deoxy-D-manno-2-octulosonate (community uptake)' }	{'UT_kdo(u)' }	0	0
234	26450	{'Kestose (community uptake)' }	{'UT_kesto(u)' }	0	0
235	26451	{'Kestopentaose (community uptake)' }	{'UT_kestopt(u)' }	0	0.0028
236	26452	{'Kestotetraose (community uptake)' }	{'UT_kestottr(u)' }	0	0
237	26453	{'D-lactate (community uptake)' }	{'UT_lac_D(u)' }	0	0
238	26454	{'L-Lactate (community uptake)' }	{'UT_lac_L(u)' }	0	0
239	26455	{'Lactose (community uptake)' }	{'UT_lcts(u)' }	0	0.0745
240	26456	{'L-Leucine (community uptake)' }	{'UT_leu_L(u)' }	0	0.15
241	26457	{'Levan (community uptake)' }	{'UT_levan1000(u)' }	0	0
242	26458	{'Levanbiose (community uptake)' }	{'UT_levanb(u)' }	0	0
243	26459	{'Levantriose (community uptake)' }	{'UT_levanttr(u)' }	0	0
244	26460	{'Levantetraose (community uptake)' }	{'UT_levantttr(u)' }	0	0
245	26461	{'L-Lysine (community uptake)' }	{'UT_lys_L(u)' }	0	0.15
246	26462	{'Exchange of L-malate (community uptake)' }	{'UT_mal_L(u)' }	0	0
247	26463	{'Maltose (community uptake)' }	{'UT_malt(u)' }	0	0.0745
248	26464	{'Maltohexaose (community uptake)' }	{'UT_malthx(u)' }	0	0
249	26465	{'Maltotriose (community uptake)' }	{'UT_malttr(u)' }	0	0
250	26466	{'(community uptake) reaction for D-Mannose' }	{'UT_man(u)' }	0	0.149
251	26467	{'D-Mannose 6-phosphate (community uptake)' }	{'UT_man6p(u)' }	0	0
252	26468	{'Yeast mannan (community uptake)' }	{'UT_mannan(u)' }	0	0
253	26469	{'Mannotriose (community uptake)' }	{'UT_mantr(u)' }	0	0
254	26470	{'Melibiose (community uptake)' }	{'UT_melib(u)' }	0	0.0745
255	26471	{'methanol (community uptake)' }	{'UT_meoh(u)' }	0	10
256	26472	{'D-Methionine (community uptake)' }	{'UT_met_D(u)' }	0	0
257	26473	{'L-Methionine (community uptake)' }	{'UT_met_L(u)' }	0	0.18
258	26474	{'L-methionyl-L-alanine (community uptake)' }	{'UT_metala(u)' }	0	0
259	26475	{'L-methionine-R-sulfoxide (community uptake)' }	{'UT_metsox_R_L(u)' }	0	0
260	26476	{'L-Methionine S-oxide (community uptake)' }	{'UT_metsox_S_L(u)' }	0	1
261	26477	{'Mg (community uptake)' }	{'UT_mg2(u)' }	0	1
262	26478	{'Mn2+ (community uptake)' }	{'UT_mn2(u)' }	0	1
263	26479	{'D-Mannitol (community uptake)' }	{'UT_mnl(u)' }	0	0.149
264	26480	{'Molybdate (community uptake)' }	{'UT_mobd(u)' }	0	1
265	26481	{'3-(n-Morpholino)Propanesulfonic Acid (community uptake)' }	{'UT_mops(u)' }	0	0
266	26482	{'Menaquinone 7 (community uptake)' }	{'UT_mqn7(u)' }	0	1
267	26483	{'Menaquinone 8 (community uptake)' }	{'UT_mqn8(u)' }	0	1
268	26484	{'methanesulfonate (community uptake)' }	{'UT_mso3(u)' }	0	0
269	26485	{'Nitrogen (community uptake)' }	{'UT_n2(u)' }	0	0
270	26486	{'(community uptake) reaction for Sodium' }	{'UT_na1(u)' }	0	1
271	26487	{'Nicotinate (community uptake)' }	{'UT_nac(u)' }	0	1
272	26488	{'Ammonia (community uptake)' }	{'UT_nh4(u)' }	0	0
273	26489	{'Ni2+ (community uptake)' }	{'UT_ni2(u)' }	0	0
274	26490	{'NMN (community uptake)' }	{'UT_nmn(u)' }	0	1
275	26491	{'Nitrite (community uptake)' }	{'UT_no2(u)' }	0	1
276	26492	{'Nitrate (community uptake)' }	{'UT_no3(u)' }	0	0
277	26493	{'(community uptake) reaction for oxugen' }	{'UT_o2(u)' }	0	0
278	26494	{'Oxaloacetate (community uptake)' }	{'UT_oaa(u)' }	0	0
279	26495	{'echange reaction for octadecanoate (n-C18:0) (community uptake)' }	{'UT_ocdca(u)' }	0	0.1693
280	26496	{'octadecenoate (n-C18:1) (community uptake)' }	{'UT_ocdcea(u)' }	0	0.6814
281	26497	{'Ornithine (community uptake)' }	{'UT_orn(u)' }	0	1
282	26498	{'Oxalate (community uptake)' }	{'UT_oxa(u)' }	0	0.447
283	26499	{'Phenylacetic acid (community uptake)' }	{'UT_pac(u)' }	0	0
284	26500	{'Lead (community uptake)' }	{'UT_pb(u)' }	0	0
285	26501	{'(community uptake) reaction for pectins' }	{'UT_pect(u)' }	0	0
286	26502	{'Pectic galactan (potato) (community uptake)' }	{'UT_pecticgal(u)' }	0	0
287	26503	{'(community uptake) reaction for L-phenylalanine' }	{'UT_phe_L(u)' }	0	1
288	26504	{'(community uptake) reaction for heme' }	{'UT_pheme(u)' }	0	1
289	26505	{'Phosphate (community uptake)' }	{'UT_pi(u)' }	0	1
290	26506	{'Pimelate (community uptake)' }	{'UT_pime(u)' }	0	1
291	26507	{'(R)-Pantothenate (community uptake)' }	{'UT_pnto_R(u)' }	0	1
292	26508	{'Propionate (community uptake)' }	{'UT_ppa(u)' }	0	0
293	26509	{'(community uptake) reaction for ppi' }	{'UT_ppi(u)' }	0	0
294	26510	{'Phenylpropanoate (community uptake)' }	{'UT_pppn(u)' }	0	0
295	26511	{'L-Proline (community uptake)' }	{'UT_pro_L(u)' }	0	0.18
296	26512	{'Exchange of 1,4-butanediammonium (community uptake)' }	{'UT_ptrc(u)' }	0	1
297	26513	{'Pullulan (community uptake)' }	{'UT_pullulan1200(u)' }	0	0
298	26514	{'(community uptake) reaction for Pyridoxamine' }	{'UT_pydam(u)' }	0	1
299	26515	{'(community uptake) reaction for Pyridoxal' }	{'UT_pydx(u)' }	0	1
300	26516	{'(community uptake) reaction for Pyridoxine' }	{'UT_pydxn(u)' }	0	1
301	26517	{'Pyruvate (community uptake)' }	{'UT_pyr(u)' }	0	0
302	26518	{'Ubiquinone-8 (community uptake)' }	{'UT_q8(u)' }	0	1
303	26519	{'Raffinose (community uptake)' }	{'UT_raffin(u)' }	0	0.0047
304	26520	{'Reduced riboflavin (community uptake)' }	{'UT_rbflvrd(u)' }	0	0
305	26521	{'Rhamnogalacturonan I (community uptake)' }	{'UT_rhamnogalurI(u)' }	0	0
306	26522	{'Rhamnogalacturonan II (community uptake)' }	{'UT_rhamnogalurII(u)'}	0	0.0003
307	26523	{'(community uptake) reaction for ribose' }	{'UT_rib_D(u)' }	0	0.1788
308	26524	{'(community uptake) reaction for Riboflavin' }	{'UT_ribflv(u)' }	0	1
309	26525	{'L-Rhamnose (community uptake)' }	{'UT_rmn(u)' }	0	0.149
310	26526	{'sT_antigen (mucin O-glycan) (community uptake)' }	{'UT_sT_antigen(u)' }	0	0
311	26527	{'sialyl-Tn antigen (community uptake)' }	{'UT_sTn_antigen(u)' }	0	0
312	26528	{'Salicin (community uptake)' }	{'UT_salcn(u)' }	0	0
313	26529	{'d_Sorbitol (community uptake)' }	{'UT_sbt_D(u)' }	0	0
314	26530	{'Selenate (community uptake)' }	{'UT_sel(u)' }	0	1
315	26531	{'Selenite (community uptake)' }	{'UT_selni(u)' }	0	0
316	26532	{'D-Serine (community uptake)' }	{'UT_ser_D(u)' }	0	0
317	26533	{'(community uptake) reaction for L-serine' }	{'UT_ser_L(u)' }	0	1
318	26534	{'Siroheme (community uptake)' }	{'UT_sheme(u)' }	0	1
319	26535	{'Sulfate (community uptake)' }	{'UT_so4(u)' }	0	1
320	26536	{'Exchange of spermidine(3+) (community uptake)' }	{'UT_spmd(u)' }	0	1
321	26537	{'Serotonin (community uptake)' }	{'UT_srtn(u)' }	0	0
322	26538	{'starch, structure 1 (1,6-{7[1,4-Glc], 4[1,4-Glc]}) (community uptake)' }	{'UT_strch1(u)' }	0	0.2573
323	26539	{'(community uptake) reaction for starch, structure 2 (1,6-{2[1,4-Glc], [1,4-Glc]})' }	{'UT_strch2(u)' }	0	0
324	26540	{'Stachyose (community uptake)' }	{'UT_stys(u)' }	0	0
325	26541	{'Succinate (community uptake)' }	{'UT_succ(u)' }	0	0
326	26542	{'Sucrose (community uptake)' }	{'UT_sucr(u)' }	0	0.0745
327	26543	{'sulfoacetate (community uptake)' }	{'UT_sulfac(u)' }	0	0
328	26544	{'Taurine (community uptake)' }	{'UT_taur(u)' }	0	0
329	26545	{'Taurocholic acid (community uptake)' }	{'UT_tchola(u)' }	0	0
330	26546	{'taurochenodeoxycholate (community uptake)' }	{'UT_tdchola(u)' }	0	0
331	26547	{'(community uptake) reaction for Thiamin' }	{'UT_thm(u)' }	0	1
332	26548	{'L-Threonine (community uptake)' }	{'UT_thr_L(u)' }	0	0.225
333	26549	{'Thymidine (community uptake)' }	{'UT_thymd(u)' }	0	1
334	26550	{'Trimethylamine (community uptake)' }	{'UT_tma(u)' }	0	0
335	26551	{'Trimethylamine N-oxide (community uptake)' }	{'UT_tmao(u)' }	0	0
336	26552	{'Trehalose (community uptake)' }	{'UT_tre(u)' }	0	0.0745
337	26553	{'L-Tryptophan (community uptake)' }	{'UT_trp_L(u)' }	0	0.0818
338	26554	{'Tryptamine (community uptake)' }	{'UT_trypta(u)' }	0	0
339	26555	{'Thiosulfate (community uptake)' }	{'UT_tsul(u)' }	0	0
340	26556	{'(community uptake) reaction for tetradecanoate (n-C14:0)' }	{'UT_ttdca(u)' }	0	0.0687
341	26557	{'Tyramine (community uptake)' }	{'UT_tym(u)' }	0	0
342	26558	{'L-Tyrosine (community uptake)' }	{'UT_tyr_L(u)' }	0	1
343	26559	{'Uracil (community uptake)' }	{'UT_ura(u)' }	0	1
344	26560	{'Urea (community uptake)' }	{'UT_urea(u)' }	0	0
345	26561	{'(community uptake) reaction for Uridine' }	{'UT_uri(u)' }	0	1
346	26562	{'L-Valine (community uptake)' }	{'UT_val_L(u)' }	0	0.18
347	26563	{'Ex_xan[e] (community uptake)' }	{'UT_xan(u)' }	0	1
348	26564	{'Ex_xtsn[e] (community uptake)' }	{'UT_xtsn(u)' }	0	0
349	26565	{'D-Xylose (community uptake)' }	{'UT_xyl_D(u)' }	0	0.1788
350	26566	{'Xylan (community uptake)' }	{'UT_xylan(u)' }	0	0
351	26567	{'Zinc (community uptake)' }	{'UT_zn2(u)' }	0	1

## Sheet: 20-species high-fiber diet
EXCom Index	ModelCom Index	rxnNames	rxns	Lower Bound	Upper Bound
1	26217	{'1,2-Diacyl-sn-glycerol (dioctadecanoyl, n-C18:0) (community uptake)' }	{'UT_12dgr180(u)' }	0	1
2	26218	{'(S)-Propane-1,2-diol (community uptake)' }	{'UT_12ppd_S(u)' }	0	0
3	26219	{'1,3-Propanediol (community uptake)' }	{'UT_13ppd(u)' }	0	0
4	26220	{' 1,5-Diaminopentane (community uptake)' }	{'UT_15dap(u)' }	0	0
5	26221	{'meso-2,6-Diaminoheptanedioate (community uptake)' }	{'UT_26dap_M(u)' }	0	1
6	26222	{' 2-Dehydro-3-deoxy-D-gluconate (community uptake)' }	{'UT_2ddglcn(u)' }	0	0
7	26223	{'2-Demethylmenaquinone 8 (community uptake)' }	{'UT_2dmmq8(u)' }	0	1
8	26224	{'2-Hydroxyphenylacetate (community uptake)' }	{'UT_2hyoxplac(u)' }	0	0
9	26225	{'2-Oxobutanoate (community uptake)' }	{'UT_2obut(u)' }	0	1
10	26226	{'2-o-methylfucose (community uptake)' }	{'UT_2omfuc(u)' }	0	0
11	26227	{'2-O-methylxylose (community uptake)' }	{'UT_2omxyl(u)' }	0	0
12	26228	{'(3,4-dihydroxyphenyl)acetate (community uptake)' }	{'UT_34dhpha(u)' }	0	0
13	26229	{'3,4-Dihydroxy-L-phenylalanine (community uptake)' }	{'UT_34dhphe(u)' }	0	0
14	26230	{'3-deoxy-d-lyxo-heptulosaric acid (community uptake)' }	{'UT_3ddlhept(u)' }	0	0
15	26231	{'3-Hydroxyphenylacetate (community uptake)' }	{'UT_3hphac(u)' }	0	0
16	26232	{' 3-(3-hydroxy-phenyl)propionate (community uptake)' }	{'UT_3hpppn(u)' }	0	0
17	26233	{'Exchange of 3-methyl-2-oxopentanoate (community uptake)' }	{'UT_3mop(u)' }	0	1
18	26234	{'4-Aminobutanoate (community uptake)' }	{'UT_4abut(u)' }	0	0
19	26235	{'4 Aminobenzoate (community uptake)' }	{'UT_4abz(u)' }	0	1
20	26236	{'4-Hydroxybenzoate (community uptake)' }	{'UT_4hbz(u)' }	0	1
21	26237	{' 4-Hydroxyphenylacetaldehyde (community uptake)' }	{'UT_4hoxpacd(u)' }	0	0
22	26238	{'5-Hydroxy-L-tryptophan (community uptake)' }	{'UT_5htrp(u)' }	0	0
23	26239	{'7-Dehydrochenodeoxycholate (community uptake)' }	{'UT_7dhcdchol(u)' }	0	0
24	26240	{'alpha,12alpha-Dihydroxy-7-oxo-5beta-cholanate (community uptake)' }	{'UT_7ocholate(u)' }	0	0
25	26241	{'chenodeoxycholate (community uptake)' }	{'UT_C02528(u)' }	0	0
26	26242	{'Citrate-Mg (community uptake)' }	{'UT_Cit_Mg(u)' }	0	0
27	26243	{'L-cysteate (community uptake)' }	{'UT_Lcyst(u)' }	0	0
28	26244	{'L-Cystine (community uptake)' }	{'UT_Lcystin(u)' }	0	0
29	26245	{'Ex_Lkynr[e] (community uptake)' }	{'UT_Lkynr(u)' }	0	0
30	26246	{'protein-linked serine or threonine residue (O-glycosylation site) (community uptake)' }	{'UT_Ser_Thr(u)' }	0	0
31	26247	{'T antigen (core 1) (community uptake)' }	{'UT_T_antigen(u)' }	0	0
32	26248	{'Tn_antigen (mucin O-glycan) (community uptake)' }	{'UT_Tn_antigen(u)' }	0	0
33	26249	{'Tyr-194 of apo-glycogenin protein (primer for glycogen synthesis) (community uptake)' }	{'UT_Tyr_ggn(u)' }	0	0
34	26250	{'Acetate (community uptake)' }	{'UT_ac(u)' }	0	1
35	26251	{'Acetoacetate (community uptake)' }	{'UT_acac(u)' }	0	0
36	26252	{'Acetaldehyde (community uptake)' }	{'UT_acald(u)' }	0	0
37	26253	{'Aceric acid (3-C-carboxy-5-deoxy-l-xylose) (community uptake)' }	{'UT_acerA(u)' }	0	0
38	26254	{'N-acetylgalactosamine (community uptake)' }	{'UT_acgal(u)' }	0	0
39	26255	{'desulfated disaccharide acgalglcur (community uptake)' }	{'UT_acgalglcur(u)' }	0	0
40	26256	{'desulfated disaccharide acgalidour (community uptake)' }	{'UT_acgalidour(u)' }	0	0
41	26257	{'partly desulfated disaccharide acgalidour (community uptake)' }	{'UT_acgalidour2s(u)' }	0	0
42	26258	{'N-Acetyl-D-glucosamine (community uptake)' }	{'UT_acgam(u)' }	0	1
43	26259	{'N-Acetylneuraminate (community uptake)' }	{'UT_acnam(u)' }	0	1
44	26260	{' R Acetoin (community uptake)' }	{'UT_actn_R(u)' }	0	0
45	26261	{'Adenine (community uptake)' }	{'UT_ade(u)' }	0	1
46	26262	{'(community uptake) reaction for Adenosine' }	{'UT_adn(u)' }	0	1
47	26263	{'Adenosylcobalamin (community uptake)' }	{'UT_adocbl(u)' }	0	1
48	26264	{'2-Oxoglutarate (community uptake)' }	{'UT_akg(u)' }	0	0
49	26265	{'D-Alanine (community uptake)' }	{'UT_ala_D(u)' }	0	1
50	26266	{'(community uptake) reaction for L-alanine' }	{'UT_ala_L(u)' }	0	1
51	26267	{'L-alanyl-L-aspartate (community uptake)' }	{'UT_alaasp(u)' }	0	0
52	26268	{'L-alanyl-L-glutamine (community uptake)' }	{'UT_alagln(u)' }	0	0
53	26269	{'L-alanyl-L-glutamate (community uptake)' }	{'UT_alaglu(u)' }	0	0
54	26270	{'L-alanylglycine (community uptake)' }	{'UT_alagly(u)' }	0	0
55	26271	{'L-alanyl-L-histidine (community uptake)' }	{'UT_alahis(u)' }	0	0
56	26272	{'L-alanyl-L-leucine (community uptake)' }	{'UT_alaleu(u)' }	0	0
57	26273	{'L-alanyl-L-threonine (community uptake)' }	{'UT_alathr(u)' }	0	0
58	26274	{'Allantoin (community uptake)' }	{'UT_alltn(u)' }	0	0
59	26275	{'AMP (community uptake)' }	{'UT_amp(u)' }	0	1
60	26276	{'Amylopectin (900 glucose units) (community uptake)' }	{'UT_amylopect900(u)' }	0	0.0003
61	26277	{'Amylose (community uptake)' }	{'UT_amylose300(u)' }	0	0.001
62	26278	{'D-apiose (community uptake)' }	{'UT_apio_D(u)' }	0	0
63	26279	{'L-Arabinose (community uptake)' }	{'UT_arab_L(u)' }	0	0.0474
64	26280	{'Arabinan (community uptake)' }	{'UT_arabinan101(u)' }	0	0.0037
65	26281	{'Larch arabinogalactan (community uptake)' }	{'UT_arabinogal(u)' }	0	0.0005
66	26282	{'Arabinotriose (community uptake)' }	{'UT_arabttr(u)' }	0	0
67	26283	{'Arbutin (community uptake)' }	{'UT_arbt(u)' }	0	0
68	26284	{'L-Arginine (community uptake)' }	{'UT_arg_L(u)' }	0	0.15
69	26285	{'Arsenobetaine (community uptake)' }	{'UT_arsenb(u)' }	0	0
70	26286	{'(community uptake) reaction for L-asparagine' }	{'UT_asn_L(u)' }	0	0.225
71	26287	{'arsenite (community uptake)' }	{'UT_aso3(u)' }	0	0
72	26288	{'Arsenate (community uptake)' }	{'UT_aso4(u)' }	0	0
73	26289	{'L-Aspartate (community uptake)' }	{'UT_asp_L(u)' }	0	0.225
74	26290	{'(R)-3-Hydroxybutanoate transport via H+ symport (community uptake)' }	{'UT_bhb(u)' }	0	0
75	26291	{' R R 2 3 Butanediol (community uptake)' }	{'UT_btd_RR(u)' }	0	0
76	26292	{'Biotin (community uptake)' }	{'UT_btn(u)' }	0	1
77	26293	{'Butanol (community uptake)' }	{'UT_btoh(u)' }	0	0
78	26294	{'Butyrate (n-C4:0) (community uptake)' }	{'UT_but(u)' }	0	0
79	26295	{'butanesulfonate (community uptake)' }	{'UT_butso3(u)' }	0	0
80	26296	{'Calcium (community uptake)' }	{'UT_ca2(u)' }	0	1
81	26297	{'Cob(I)alamin (community uptake)' }	{'UT_cbl1(u)' }	0	1
82	26298	{'Cob(II)alamin (community uptake)' }	{'UT_cbl2(u)' }	0	0
83	26299	{'Cadmium (community uptake)' }	{'UT_cd2(u)' }	0	0
84	26300	{'Cellobiose (community uptake)' }	{'UT_cellb(u)' }	0	0.0197
85	26301	{'Cys-Gly (community uptake)' }	{'UT_cgly(u)' }	0	1
86	26302	{'(community uptake) reaction for Choline' }	{'UT_chol(u)' }	0	1
87	26303	{'(community uptake) reaction for cholate' }	{'UT_cholate(u)' }	0	0
88	26304	{'Chitobiose (community uptake)' }	{'UT_chtbs(u)' }	0	0
89	26305	{' trans-Cinnamate (community uptake)' }	{'UT_cinnm(u)' }	0	0
90	26306	{'Citrate (community uptake)' }	{'UT_cit(u)' }	0	1
91	26307	{'(community uptake) reaction for Chloride' }	{'UT_cl(u)' }	0	1
92	26308	{'CO2 (community uptake)' }	{'UT_co2(u)' }	0	0
93	26309	{'Co2+ (community uptake)' }	{'UT_cobalt2(u)' }	0	1
94	26310	{'Core2 (mucin O-glycan) (community uptake)' }	{'UT_core2(u)' }	0	0
95	26311	{'Core3 (mucin O-glycan) (community uptake)' }	{'UT_core3(u)' }	0	0
96	26312	{'Core4 (mucin O-glycan) (community uptake)' }	{'UT_core4(u)' }	0	0
97	26313	{'Core 5 (community uptake)' }	{'UT_core5(u)' }	0	0
98	26314	{'Core6 (mucin O-glycan) (community uptake)' }	{'UT_core6(u)' }	0	0
99	26315	{'Core 7 (community uptake)' }	{'UT_core7(u)' }	0	0
100	26316	{'Core 8 (community uptake)' }	{'UT_core8(u)' }	0	0
101	26317	{'(community uptake) reaction for L-Carnitine' }	{'UT_crn(u)' }	0	0
102	26318	{'Chromate (community uptake)' }	{'UT_cro4(u)' }	0	0
103	26319	{'Cytosine (community uptake)' }	{'UT_csn(u)' }	0	1
104	26320	{'chondroitin sulfate A (GalNAc4S-GlcA) proteoglycan (community uptake)' }	{'UT_cspg_a(u)' }	0	0
105	26321	{'GalNAc4S-GlcA (community uptake)' }	{'UT_cspg_a_degr(u)' }	0	0
106	26322	{'Chondroitin sulfate lyase AB degradation product (community uptake)' }	{'UT_cspg_ab_rest(u)' }	0	0
107	26323	{'chondroitin sulfate B / dermatan sulfate (IdoA2S-GalNAc4S) proteoglycan (community uptake)' }	{'UT_cspg_b(u)' }	0	0
108	26324	{'GalNAc4S-IdoA2S (community uptake)' }	{'UT_cspg_b_degr(u)' }	0	0
109	26325	{'chondroitin sulfate C (GalNAc6S-GlcA) proteoglycan (community uptake)' }	{'UT_cspg_c(u)' }	0	0
110	26326	{'GalNAc6S-GlcA (community uptake)' }	{'UT_cspg_c_degr(u)' }	0	0
111	26327	{'Chondroitin sulfate lyase C degradation product (community uptake)' }	{'UT_cspg_c_rest(u)' }	0	0
112	26328	{'Crotonobetaine (community uptake)' }	{'UT_ctbt(u)' }	0	0
113	26329	{'Cu2+ (community uptake)' }	{'UT_cu2(u)' }	0	1
114	26330	{'Cyanate (community uptake)' }	{'UT_cynt(u)' }	0	0
115	26331	{'(community uptake) reaction for L-cysteine' }	{'UT_cys_L(u)' }	0	1
116	26332	{'(community uptake) reaction for Cytidine' }	{'UT_cytd(u)' }	0	1
117	26333	{'(community uptake) reaction for 2-deoxyadenosine' }	{'UT_dad_2(u)' }	0	1
118	26334	{'(community uptake) reaction for Deoxycytidine' }	{'UT_dcyt(u)' }	0	1
119	26335	{'laurate (community uptake)' }	{'UT_ddca(u)' }	0	1
120	26336	{'Dextran 40, (1,6-alpha-D-Glucan) (community uptake)' }	{'UT_dextran40(u)' }	0	0.0039
121	26337	{'Dextrin (community uptake)' }	{'UT_dextrin(u)' }	0	0
122	26338	{'Chenodeoxyglycocholate (community uptake)' }	{'UT_dgchol(u)' }	0	0
123	26339	{'(community uptake) reaction for Deoxyguanosine' }	{'UT_dgsn(u)' }	0	1
124	26340	{'2,3-dihydroxicinnamic acid (community uptake)' }	{'UT_dhcinnm(u)' }	0	0
125	26341	{'3-(2,3-Dihydroxyphenyl)propanoate (community uptake)' }	{'UT_dhpppn(u)' }	0	0
126	26342	{'Diacetyl (community uptake)' }	{'UT_diact(u)' }	0	0
127	26343	{'(community uptake) reaction for Deoxyinosine' }	{'UT_din(u)' }	0	0
128	26344	{'Dimethyl sulfide (community uptake)' }	{'UT_dms(u)' }	0	0
129	26345	{'Dimethyl sulfoxide (community uptake)' }	{'UT_dmso(u)' }	0	0
130	26346	{'Dopamine (community uptake)' }	{'UT_dopa(u)' }	0	0
131	26347	{'(community uptake) reaction for dpcoa' }	{'UT_dpcoa(u)' }	0	0
132	26348	{'Deoxyribose (community uptake)' }	{'UT_drib(u)' }	0	0.0474
133	26349	{'disialyl-T antigen (community uptake)' }	{'UT_dsT_antigen(u)' }	0	0
134	26350	{'(community uptake) reaction for Deoxyuridine' }	{'UT_duri(u)' }	0	0
135	26351	{'Ethanolamine (community uptake)' }	{'UT_etha(u)' }	0	0
136	26352	{'ethanesulfonate (community uptake)' }	{'UT_ethso3(u)' }	0	0
137	26353	{'Ethanol (community uptake)' }	{'UT_etoh(u)' }	0	1
138	26354	{'F1alpha (mucin O-glycan) (community uptake)' }	{'UT_f1a(u)' }	0	0
139	26355	{'EX_fe2(u) (community uptake)' }	{'UT_fe2(u)' }	0	1
140	26356	{'Fe3+ (community uptake)' }	{'UT_fe3(u)' }	0	1
141	26357	{'Ferrichrome (community uptake)' }	{'UT_fecrm(u)' }	0	0
142	26358	{'(community uptake) reaction for Folate' }	{'UT_fol(u)' }	0	1
143	26359	{'Formate (community uptake)' }	{'UT_for(u)' }	0	1
144	26360	{'(community uptake) reaction for D-Fructose' }	{'UT_fru(u)' }	0	0.0395
145	26361	{'L-Fucose 1-phosphate (community uptake)' }	{'UT_fuc1p_L(u)' }	0	0
146	26362	{'L-Fucose (community uptake)' }	{'UT_fuc_L(u)' }	0	0.0395
147	26363	{'(community uptake) reaction for fumarate' }	{'UT_fum(u)' }	0	1
148	26364	{'D-Glucose 6-phosphate (community uptake)' }	{'UT_g6p(u)' }	0	0
149	26365	{'(community uptake) reaction for D-Galactose' }	{'UT_gal(u)' }	0	0.0395
150	26366	{'D-Galactarate (community uptake)' }	{'UT_galct_D(u)' }	0	0
151	26367	{'D-Galactonate (community uptake)' }	{'UT_galctn_D(u)' }	0	0
152	26368	{'Galactitol (community uptake)' }	{'UT_galt(u)' }	0	0
153	26369	{'D-Galacturonate (community uptake)' }	{'UT_galur(u)' }	0	0
154	26370	{'(community uptake) reaction for D-Glucosamine' }	{'UT_gam(u)' }	0	1
155	26371	{'Glucosamine 2,6-sulfate (community uptake)' }	{'UT_gam26s(u)' }	0	0
156	26372	{'gamma-butyrobetaine (community uptake)' }	{'UT_gbbtn(u)' }	0	0
157	26373	{'Glycolaldehyde (community uptake)' }	{'UT_gcald(u)' }	0	0
158	26374	{'Glycocholate (community uptake)' }	{'UT_gchola(u)' }	0	0
159	26375	{'D-Glucose (community uptake)' }	{'UT_glc_D(u)' }	0	0.0395
160	26376	{'D-Gluconate (community uptake)' }	{'UT_glcn(u)' }	0	0.0395
161	26377	{'D-Glucarate (community uptake)' }	{'UT_glcr(u)' }	0	0
162	26378	{'D-glucuronate (community uptake)' }	{'UT_glcur(u)' }	0	0
163	26379	{'(community uptake) reaction for L-glutamine' }	{'UT_gln_L(u)' }	0	0.18
164	26380	{'L-Glutamate (community uptake)' }	{'UT_glu_L(u)' }	0	0.18
165	26381	{'Glutarate (community uptake)' }	{'UT_glutar(u)' }	0	0
166	26382	{'(community uptake) reaction for Glycine' }	{'UT_gly(u)' }	0	0.45
167	26383	{'Glycyl-L-asparagine (community uptake)' }	{'UT_glyasn(u)' }	0	0
168	26384	{'Glycyl-L-aspartate (community uptake)' }	{'UT_glyasp(u)' }	0	0
169	26385	{'Glycine betaine (community uptake)' }	{'UT_glyb(u)' }	0	0
170	26386	{'Glycerol (community uptake)' }	{'UT_glyc(u)' }	0	0.8998
171	26387	{'Ex_glyc3p[e] (community uptake)' }	{'UT_glyc3p(u)' }	0	1
172	26388	{'Glycolate (community uptake)' }	{'UT_glyclt(u)' }	0	0
173	26389	{'Gly-Cys (community uptake) reaction' }	{'UT_glycys(u)' }	0	0
174	26390	{'Glycyl-L-glutamine (community uptake)' }	{'UT_glygln(u)' }	0	0
175	26391	{'Glycyl-L-glutamate (community uptake)' }	{'UT_glyglu(u)' }	0	0
176	26392	{'glycogen, structure 2 (glycogenin-1,6-{7[1,4-Glc], 4[1,4-Glc]}) (community uptake)' }	{'UT_glygn2(u)' }	0	0
177	26393	{'(community uptake) reaction for glycogen, structure 4 (glycogenin-1,6-{2[1,4-Glc], [1,4-Glc]})'}	{'UT_glygn4(u)' }	0	0
178	26394	{'(community uptake) reaction for glycogen, structure 5 (glycogenin-2[1,4-Glc])' }	{'UT_glygn5(u)' }	0	0
179	26395	{'Glycylleucine (community uptake)' }	{'UT_glyleu(u)' }	0	2
180	26396	{'Glycyl-L-methionine (community uptake)' }	{'UT_glymet(u)' }	0	0
181	26397	{'(community uptake) reaction for glycylphenylalaine' }	{'UT_glyphe(u)' }	0	0
182	26398	{'Glycylproline (community uptake)' }	{'UT_glypro(u)' }	0	0
183	26399	{'Glycyl-L-tyrosine (community uptake)' }	{'UT_glytyr(u)' }	0	0
184	26400	{'gncore1 (mucin O-glycan) (community uptake)' }	{'UT_gncore1(u)' }	0	0
185	26401	{'GlcNAc-alpha-1,4-Core 2 (community uptake)' }	{'UT_gncore2(u)' }	0	0
186	26402	{'(community uptake) reaction for Guanosine' }	{'UT_gsn(u)' }	0	1
187	26403	{'Oxidized glutathione (community uptake)' }	{'UT_gthox(u)' }	0	1
188	26404	{'Reduced glutathione (community uptake)' }	{'UT_gthrd(u)' }	0	1
189	26405	{'Guanine (community uptake)' }	{'UT_gua(u)' }	0	1
190	26406	{'(community uptake) reaction for proton' }	{'UT_h(u)' }	0	1
191	26407	{'H2 (community uptake)' }	{'UT_h2(u)' }	0	1
192	26408	{'H2O (community uptake)' }	{'UT_h2o(u)' }	0	10
193	26409	{'Hydrogen sulfide (community uptake)' }	{'UT_h2s(u)' }	0	1
194	26410	{'hyaluronan (community uptake)' }	{'UT_ha(u)' }	0	0
195	26411	{'hyaluronan degradation product 1 (community uptake)' }	{'UT_ha_deg1(u)' }	0	0
196	26412	{'hyaluronan biosynthesis, precursor 1 (community uptake)' }	{'UT_ha_pre1(u)' }	0	0
197	26413	{'Hexadecanoate (n-C16:0) (community uptake)' }	{'UT_hdca(u)' }	0	0.1982
198	26414	{'Hexanesulfonate (community uptake)' }	{'UT_hexs(u)' }	0	0
199	26415	{'Hg2+ (community uptake)' }	{'UT_hg2(u)' }	0	0
200	26416	{'(community uptake) reaction for L-histidine' }	{'UT_his_L(u)' }	0	0.15
201	26417	{'Histamine (community uptake)' }	{'UT_hista(u)' }	0	0
202	26418	{'Homogalacturonan (community uptake)' }	{'UT_homogal(u)' }	0	0.0028
203	26419	{'heparan sulfate proteoglycan (community uptake)' }	{'UT_hspg(u)' }	0	0
204	26420	{'heparan sulfate proteoglycan degradation product 1 (community uptake)' }	{'UT_hspg_degr_1(u)' }	0	0
205	26421	{'heparan sulfate proteoglycan degradation product 10 (community uptake)' }	{'UT_hspg_degr_10(u)' }	0	0
206	26422	{'heparan sulfate proteoglycan degradation product 11 (community uptake)' }	{'UT_hspg_degr_11(u)' }	0	0
207	26423	{'heparan sulfate proteoglycan degradation product 12 (community uptake)' }	{'UT_hspg_degr_12(u)' }	0	0
208	26424	{'heparan sulfate proteoglycan degradation product 13 (community uptake)' }	{'UT_hspg_degr_13(u)' }	0	0
209	26425	{'heparan sulfate proteoglycan degradation product 14 (community uptake)' }	{'UT_hspg_degr_14(u)' }	0	0
210	26426	{'heparan sulfate proteoglycan degradation product 15 (community uptake)' }	{'UT_hspg_degr_15(u)' }	0	0
211	26427	{'heparan sulfate proteoglycan degradation product 2 (community uptake)' }	{'UT_hspg_degr_2(u)' }	0	0
212	26428	{'heparan sulfate proteoglycan degradation product 3 (community uptake)' }	{'UT_hspg_degr_3(u)' }	0	0
213	26429	{'heparan sulfate proteoglycan degradation product 4 (community uptake)' }	{'UT_hspg_degr_4(u)' }	0	0
214	26430	{'heparan sulfate proteoglycan degradation product 5 (community uptake)' }	{'UT_hspg_degr_5(u)' }	0	0
215	26431	{'heparan sulfate proteoglycan degradation product 6 (community uptake)' }	{'UT_hspg_degr_6(u)' }	0	0
216	26432	{'heparan sulfate proteoglycan degradation product 7 (community uptake)' }	{'UT_hspg_degr_7(u)' }	0	0
217	26433	{'heparan sulfate proteoglycan degradation product 8 (community uptake)' }	{'UT_hspg_degr_8(u)' }	0	0
218	26434	{'heparan sulfate proteoglycan degradation product 9 (community uptake)' }	{'UT_hspg_degr_9(u)' }	0	0
219	26435	{'hspg_undegradable_rest (community uptake)' }	{'UT_hspg_rest(u)' }	0	0
220	26436	{'Hypoxanthine (community uptake)' }	{'UT_hxan(u)' }	0	1
221	26437	{'L-Idonate (community uptake)' }	{'UT_idon_L(u)' }	0	0
222	26438	{'Exchange of L-iduronate (community uptake)' }	{'UT_idour(u)' }	0	0
223	26439	{'L-Isoleucine (community uptake)' }	{'UT_ile_L(u)' }	0	0.15
224	26440	{'Indole-3-acetate (community uptake)' }	{'UT_ind3ac(u)' }	0	0
225	26441	{'Indole (community uptake)' }	{'UT_indole(u)' }	0	1
226	26442	{'Inosine (community uptake)' }	{'UT_ins(u)' }	0	1
227	26443	{'Inulin (community uptake)' }	{'UT_inulin(u)' }	0	0.0104
228	26444	{'Isethionic acid (community uptake)' }	{'UT_isetac(u)' }	0	0
229	26445	{'Isobutyrate (community uptake)' }	{'UT_isobut(u)' }	0	0
230	26446	{'Isocaproate (community uptake)' }	{'UT_isocapr(u)' }	0	0
231	26447	{'Isovalerate (community uptake)' }	{'UT_isoval(u)' }	0	0
232	26448	{'K+ (community uptake)' }	{'UT_k(u)' }	0	1
233	26449	{'3-Deoxy-D-manno-2-octulosonate (community uptake)' }	{'UT_kdo(u)' }	0	0
234	26450	{'Kestose (community uptake)' }	{'UT_kesto(u)' }	0	0
235	26451	{'Kestopentaose (community uptake)' }	{'UT_kestopt(u)' }	0	0.0625
236	26452	{'Kestotetraose (community uptake)' }	{'UT_kestottr(u)' }	0	0
237	26453	{'D-lactate (community uptake)' }	{'UT_lac_D(u)' }	0	0
238	26454	{'L-Lactate (community uptake)' }	{'UT_lac_L(u)' }	0	0
239	26455	{'Lactose (community uptake)' }	{'UT_lcts(u)' }	0	0.0197
240	26456	{'L-Leucine (community uptake)' }	{'UT_leu_L(u)' }	0	0.15
241	26457	{'Levan (community uptake)' }	{'UT_levan1000(u)' }	0	0.0003
242	26458	{'Levanbiose (community uptake)' }	{'UT_levanb(u)' }	0	0
243	26459	{'Levantriose (community uptake)' }	{'UT_levanttr(u)' }	0	0
244	26460	{'Levantetraose (community uptake)' }	{'UT_levantttr(u)' }	0	0
245	26461	{'L-Lysine (community uptake)' }	{'UT_lys_L(u)' }	0	0.15
246	26462	{'Exchange of L-malate (community uptake)' }	{'UT_mal_L(u)' }	0	0
247	26463	{'Maltose (community uptake)' }	{'UT_malt(u)' }	0	0.0197
248	26464	{'Maltohexaose (community uptake)' }	{'UT_malthx(u)' }	0	0
249	26465	{'Maltotriose (community uptake)' }	{'UT_malttr(u)' }	0	0
250	26466	{'(community uptake) reaction for D-Mannose' }	{'UT_man(u)' }	0	0.0395
251	26467	{'D-Mannose 6-phosphate (community uptake)' }	{'UT_man6p(u)' }	0	0
252	26468	{'Yeast mannan (community uptake)' }	{'UT_mannan(u)' }	0	0
253	26469	{'Mannotriose (community uptake)' }	{'UT_mantr(u)' }	0	0
254	26470	{'Melibiose (community uptake)' }	{'UT_melib(u)' }	0	0.0197
255	26471	{'methanol (community uptake)' }	{'UT_meoh(u)' }	0	10
256	26472	{'D-Methionine (community uptake)' }	{'UT_met_D(u)' }	0	0
257	26473	{'L-Methionine (community uptake)' }	{'UT_met_L(u)' }	0	0.18
258	26474	{'L-methionyl-L-alanine (community uptake)' }	{'UT_metala(u)' }	0	0
259	26475	{'L-methionine-R-sulfoxide (community uptake)' }	{'UT_metsox_R_L(u)' }	0	0
260	26476	{'L-Methionine S-oxide (community uptake)' }	{'UT_metsox_S_L(u)' }	0	1
261	26477	{'Mg (community uptake)' }	{'UT_mg2(u)' }	0	1
262	26478	{'Mn2+ (community uptake)' }	{'UT_mn2(u)' }	0	1
263	26479	{'D-Mannitol (community uptake)' }	{'UT_mnl(u)' }	0	0.0395
264	26480	{'Molybdate (community uptake)' }	{'UT_mobd(u)' }	0	1
265	26481	{'3-(n-Morpholino)Propanesulfonic Acid (community uptake)' }	{'UT_mops(u)' }	0	0
266	26482	{'Menaquinone 7 (community uptake)' }	{'UT_mqn7(u)' }	0	1
267	26483	{'Menaquinone 8 (community uptake)' }	{'UT_mqn8(u)' }	0	1
268	26484	{'methanesulfonate (community uptake)' }	{'UT_mso3(u)' }	0	0
269	26485	{'Nitrogen (community uptake)' }	{'UT_n2(u)' }	0	0
270	26486	{'(community uptake) reaction for Sodium' }	{'UT_na1(u)' }	0	1
271	26487	{'Nicotinate (community uptake)' }	{'UT_nac(u)' }	0	1
272	26488	{'Ammonia (community uptake)' }	{'UT_nh4(u)' }	0	0
273	26489	{'Ni2+ (community uptake)' }	{'UT_ni2(u)' }	0	0
274	26490	{'NMN (community uptake)' }	{'UT_nmn(u)' }	0	1
275	26491	{'Nitrite (community uptake)' }	{'UT_no2(u)' }	0	1
276	26492	{'Nitrate (community uptake)' }	{'UT_no3(u)' }	0	1
277	26493	{'(community uptake) reaction for oxugen' }	{'UT_o2(u)' }	0	0
278	26494	{'Oxaloacetate (community uptake)' }	{'UT_oaa(u)' }	0	0
279	26495	{'echange reaction for octadecanoate (n-C18:0) (community uptake)' }	{'UT_ocdca(u)' }	0	0.0846
280	26496	{'octadecenoate (n-C18:1) (community uptake)' }	{'UT_ocdcea(u)' }	0	0.3407
281	26497	{'Ornithine (community uptake)' }	{'UT_orn(u)' }	0	1
282	26498	{'Oxalate (community uptake)' }	{'UT_oxa(u)' }	0	0.1184
283	26499	{'Phenylacetic acid (community uptake)' }	{'UT_pac(u)' }	0	0
284	26500	{'Lead (community uptake)' }	{'UT_pb(u)' }	0	0
285	26501	{'(community uptake) reaction for pectins' }	{'UT_pect(u)' }	0	0.0007
286	26502	{'Pectic galactan (potato) (community uptake)' }	{'UT_pecticgal(u)' }	0	0
287	26503	{'(community uptake) reaction for L-phenylalanine' }	{'UT_phe_L(u)' }	0	1
288	26504	{'(community uptake) reaction for heme' }	{'UT_pheme(u)' }	0	1
289	26505	{'Phosphate (community uptake)' }	{'UT_pi(u)' }	0	1
290	26506	{'Pimelate (community uptake)' }	{'UT_pime(u)' }	0	1
291	26507	{'(R)-Pantothenate (community uptake)' }	{'UT_pnto_R(u)' }	0	1
292	26508	{'Propionate (community uptake)' }	{'UT_ppa(u)' }	0	0
293	26509	{'(community uptake) reaction for ppi' }	{'UT_ppi(u)' }	0	0
294	26510	{'Phenylpropanoate (community uptake)' }	{'UT_pppn(u)' }	0	0
295	26511	{'L-Proline (community uptake)' }	{'UT_pro_L(u)' }	0	0.18
296	26512	{'Exchange of 1,4-butanediammonium (community uptake)' }	{'UT_ptrc(u)' }	0	1
297	26513	{'Pullulan (community uptake)' }	{'UT_pullulan1200(u)' }	0	0.0003
298	26514	{'(community uptake) reaction for Pyridoxamine' }	{'UT_pydam(u)' }	0	1
299	26515	{'(community uptake) reaction for Pyridoxal' }	{'UT_pydx(u)' }	0	1
300	26516	{'(community uptake) reaction for Pyridoxine' }	{'UT_pydxn(u)' }	0	1
301	26517	{'Pyruvate (community uptake)' }	{'UT_pyr(u)' }	0	0
302	26518	{'Ubiquinone-8 (community uptake)' }	{'UT_q8(u)' }	0	1
303	26519	{'Raffinose (community uptake)' }	{'UT_raffin(u)' }	0	0.1042
304	26520	{'Reduced riboflavin (community uptake)' }	{'UT_rbflvrd(u)' }	0	0
305	26521	{'Rhamnogalacturonan I (community uptake)' }	{'UT_rhamnogalurI(u)' }	0	0.0003
306	26522	{'Rhamnogalacturonan II (community uptake)' }	{'UT_rhamnogalurII(u)'}	0	0.0059
307	26523	{'(community uptake) reaction for ribose' }	{'UT_rib_D(u)' }	0	0.0474
308	26524	{'(community uptake) reaction for Riboflavin' }	{'UT_ribflv(u)' }	0	1
309	26525	{'L-Rhamnose (community uptake)' }	{'UT_rmn(u)' }	0	0.0395
310	26526	{'sT_antigen (mucin O-glycan) (community uptake)' }	{'UT_sT_antigen(u)' }	0	0
311	26527	{'sialyl-Tn antigen (community uptake)' }	{'UT_sTn_antigen(u)' }	0	0
312	26528	{'Salicin (community uptake)' }	{'UT_salcn(u)' }	0	0
313	26529	{'d_Sorbitol (community uptake)' }	{'UT_sbt_D(u)' }	0	0
314	26530	{'Selenate (community uptake)' }	{'UT_sel(u)' }	0	1
315	26531	{'Selenite (community uptake)' }	{'UT_selni(u)' }	0	0
316	26532	{'D-Serine (community uptake)' }	{'UT_ser_D(u)' }	0	0
317	26533	{'(community uptake) reaction for L-serine' }	{'UT_ser_L(u)' }	0	1
318	26534	{'Siroheme (community uptake)' }	{'UT_sheme(u)' }	0	1
319	26535	{'Sulfate (community uptake)' }	{'UT_so4(u)' }	0	1
320	26536	{'Exchange of spermidine(3+) (community uptake)' }	{'UT_spmd(u)' }	0	1
321	26537	{'Serotonin (community uptake)' }	{'UT_srtn(u)' }	0	0
322	26538	{'starch, structure 1 (1,6-{7[1,4-Glc], 4[1,4-Glc]}) (community uptake)' }	{'UT_strch1(u)' }	0	0.0682
323	26539	{'(community uptake) reaction for starch, structure 2 (1,6-{2[1,4-Glc], [1,4-Glc]})' }	{'UT_strch2(u)' }	0	0
324	26540	{'Stachyose (community uptake)' }	{'UT_stys(u)' }	0	0
325	26541	{'Succinate (community uptake)' }	{'UT_succ(u)' }	0	0
326	26542	{'Sucrose (community uptake)' }	{'UT_sucr(u)' }	0	0.0197
327	26543	{'sulfoacetate (community uptake)' }	{'UT_sulfac(u)' }	0	0
328	26544	{'Taurine (community uptake)' }	{'UT_taur(u)' }	0	0
329	26545	{'Taurocholic acid (community uptake)' }	{'UT_tchola(u)' }	0	0
330	26546	{'taurochenodeoxycholate (community uptake)' }	{'UT_tdchola(u)' }	0	0
331	26547	{'(community uptake) reaction for Thiamin' }	{'UT_thm(u)' }	0	1
332	26548	{'L-Threonine (community uptake)' }	{'UT_thr_L(u)' }	0	0.225
333	26549	{'Thymidine (community uptake)' }	{'UT_thymd(u)' }	0	1
334	26550	{'Trimethylamine (community uptake)' }	{'UT_tma(u)' }	0	0
335	26551	{'Trimethylamine N-oxide (community uptake)' }	{'UT_tmao(u)' }	0	0
336	26552	{'Trehalose (community uptake)' }	{'UT_tre(u)' }	0	0.0197
337	26553	{'L-Tryptophan (community uptake)' }	{'UT_trp_L(u)' }	0	0.0818
338	26554	{'Tryptamine (community uptake)' }	{'UT_trypta(u)' }	0	0
339	26555	{'Thiosulfate (community uptake)' }	{'UT_tsul(u)' }	0	0
340	26556	{'(community uptake) reaction for tetradecanoate (n-C14:0)' }	{'UT_ttdca(u)' }	0	0.0343
341	26557	{'Tyramine (community uptake)' }	{'UT_tym(u)' }	0	0
342	26558	{'L-Tyrosine (community uptake)' }	{'UT_tyr_L(u)' }	0	1
343	26559	{'Uracil (community uptake)' }	{'UT_ura(u)' }	0	1
344	26560	{'Urea (community uptake)' }	{'UT_urea(u)' }	0	0
345	26561	{'(community uptake) reaction for Uridine' }	{'UT_uri(u)' }	0	1
346	26562	{'L-Valine (community uptake)' }	{'UT_val_L(u)' }	0	0.18
347	26563	{'Ex_xan[e] (community uptake)' }	{'UT_xan(u)' }	0	1
348	26564	{'Ex_xtsn[e] (community uptake)' }	{'UT_xtsn(u)' }	0	0
349	26565	{'D-Xylose (community uptake)' }	{'UT_xyl_D(u)' }	0	0.0474
350	26566	{'Xylan (community uptake)' }	{'UT_xylan(u)' }	0	0.0007
351	26567	{'Zinc (community uptake)' }	{'UT_zn2(u)' }	0	1
