# Supplementary material for: Suboptimal community growth mediated through metabolite crossfeeding promotes species diversity in the gut microbiota
Source: PLoS Comput Biol. 2018 Oct 30;14(10):e1006558. doi: 10.1371/journal.pcbi.1006558 (PMC6226200; doi:10.1371/journal.pcbi.1006558)
Supplement: S1 Folder — Matlab codes and data files used for generating results. (ZIP) [file pcbi.1006558.s006.zip]

Archive with 14 entries (14 files):
- plos-cb18_codes/clone1.log
- plos-cb18_codes/clone2.log
- plos-cb18_codes/fvac_20_gr60-100_34cases_fiber_new.mat
- plos-cb18_codes/fvac_20_gr60-100_34cases_western_new.mat
- plos-cb18_codes/modelCom20_fiber.mat
- plos-cb18_codes/modelCom20_western.mat
- plos-cb18_codes/modelCom28_fiber.mat
- plos-cb18_codes/modelCom28_western.mat
- plos-cb18_codes/sim_community_combos.m
- plos-cb18_codes/sim_community_combos_case.m
- plos-cb18_codes/sim_community_diversity.m
- plos-cb18_codes/sim_community_diversity_case.m
- plos-cb18_codes/sim_community_fvac.m
- plos-cb18_codes/sim_community_fvac_case.m
