# Supplementary material for: Suboptimal community growth mediated through metabolite crossfeeding promotes species diversity in the gut microbiota
Source: PLoS Comput Biol. 2018 Oct 30;14(10):e1006558. doi: 10.1371/journal.pcbi.1006558 (PMC6226200; doi:10.1371/journal.pcbi.1006558)
Supplement: S1 Folder — Matlab codes and data files used for generating results. (ZIP) [file pcbi.1006558.s006.zip › plos-cb18_codes/clone2.log]

Log for 'maxGrCom' Clone_2 (V12.8.0.0) Wed Oct 17 11:41:13 2018


Log for 'maxGrCom' Clone_2 (V12.8.0.0) Wed Oct 17 11:41:15 2018


Log for 'maxGrCom' Clone_2 (V12.8.0.0) Wed Oct 17 11:41:18 2018


Log for 'maxGrCom' Clone_2 (V12.8.0.0) Wed Oct 17 11:41:21 2018


Log for 'maxGrCom' Clone_2 (V12.8.0.0) Wed Oct 17 11:41:25 2018


Log for 'maxGrCom' Clone_2 (V12.8.0.0) Wed Oct 17 11:41:28 2018


Log for 'maxGrCom' Clone_2 (V12.8.0.0) Wed Oct 17 11:41:32 2018


Log for 'maxGrCom' Clone_2 (V12.8.0.0) Wed Oct 17 11:41:35 2018


Log for 'maxGrCom' Clone_2 (V12.8.0.0) Wed Oct 17 11:41:40 2018


Log for 'maxGrCom' Clone_2 (V12.8.0.0) Wed Oct 17 11:41:43 2018


Log for 'maxGrCom' Clone_2 (V12.8.0.0) Wed Oct 17 11:41:45 2018


Log for 'maxGrCom' Clone_2 (V12.8.0.0) Wed Oct 17 11:41:46 2018


Log for 'maxGrCom' Clone_2 (V12.8.0.0) Wed Oct 17 11:41:46 2018


Log for 'maxGrCom' Clone_2 (V12.8.0.0) Wed Oct 17 11:41:47 2018


Log for 'maxGrCom' Clone_2 (V12.8.0.0) Wed Oct 17 11:41:47 2018


Log for 'maxGrCom' Clone_2 (V12.8.0.0) Wed Oct 17 11:41:47 2018


Log for 'maxGrCom' Clone_2 (V12.8.0.0) Wed Oct 17 11:41:48 2018


Log for 'maxGrCom' Clone_2 (V12.8.0.0) Wed Oct 17 11:41:48 2018


Log for 'maxGrCom' Clone_2 (V12.8.0.0) Wed Oct 17 11:41:48 2018


Log for 'maxGrCom' Clone_2 (V12.8.0.0) Wed Oct 17 11:41:48 2018


Log for 'maxGrCom' Clone_2 (V12.8.0.0) Wed Oct 17 11:41:49 2018


Log for 'maxGrCom' Clone_2 (V12.8.0.0) Wed Oct 17 11:41:50 2018


Log for 'maxGrCom' Clone_2 (V12.8.0.0) Wed Oct 17 11:41:53 2018


Log for 'maxGrCom' Clone_2 (V12.8.0.0) Wed Oct 17 11:41:55 2018


Log for 'maxGrCom' Clone_2 (V12.8.0.0) Wed Oct 17 11:41:58 2018


Log for 'maxGrCom' Clone_2 (V12.8.0.0) Wed Oct 17 11:42:01 2018


Log for 'maxGrCom' Clone_2 (V12.8.0.0) Wed Oct 17 11:42:04 2018


Log for 'maxGrCom' Clone_2 (V12.8.0.0) Wed Oct 17 11:42:05 2018


Log for 'maxGrCom' Clone_2 (V12.8.0.0) Wed Oct 17 11:42:07 2018


Log for 'maxGrCom' Clone_2 (V12.8.0.0) Wed Oct 17 11:42:10 2018


Log for 'maxGrCom' Clone_2 (V12.8.0.0) Wed Oct 17 11:42:11 2018


Log for 'maxGrCom' Clone_2 (V12.8.0.0) Wed Oct 17 11:42:13 2018


Log for 'maxGrCom' Clone_2 (V12.8.0.0) Wed Oct 17 11:42:13 2018


Log for 'maxGrCom' Clone_2 (V12.8.0.0) Wed Oct 17 11:42:14 2018


Log for 'maxGrCom' Clone_2 (V12.8.0.0) Wed Oct 17 11:42:14 2018


Log for 'maxGrCom' Clone_2 (V12.8.0.0) Wed Oct 17 11:42:14 2018


Log for 'maxGrCom' Clone_2 (V12.8.0.0) Wed Oct 17 11:42:14 2018


Log for 'maxGrCom' Clone_2 (V12.8.0.0) Wed Oct 17 11:59:37 2018


Log for 'maxGrCom' Clone_2 (V12.8.0.0) Wed Oct 17 11:59:37 2018


Log for 'maxGrCom' Clone_2 (V12.8.0.0) Wed Oct 17 11:59:38 2018


Log for 'maxGrCom' Clone_2 (V12.8.0.0) Wed Oct 17 11:59:38 2018


Log for 'maxGrCom' Clone_2 (V12.8.0.0) Wed Oct 17 11:59:39 2018


Log for 'maxGrCom' Clone_2 (V12.8.0.0) Wed Oct 17 11:59:39 2018


Log for 'maxGrCom' Clone_2 (V12.8.0.0) Wed Oct 17 11:59:39 2018


Log for 'maxGrCom' Clone_2 (V12.8.0.0) Wed Oct 17 11:59:40 2018


Log for 'maxGrCom' Clone_2 (V12.8.0.0) Wed Oct 17 11:59:40 2018


Log for 'maxGrCom' Clone_2 (V12.8.0.0) Wed Oct 17 11:59:40 2018


Log for 'maxGrCom' Clone_2 (V12.8.0.0) Wed Oct 17 11:59:41 2018


Log for 'maxGrCom' Clone_2 (V12.8.0.0) Wed Oct 17 11:59:41 2018


Log for 'maxGrCom' Clone_2 (V12.8.0.0) Wed Oct 17 11:59:41 2018


Log for 'maxGrCom' Clone_2 (V12.8.0.0) Wed Oct 17 11:59:42 2018


Log for 'maxGrCom' Clone_2 (V12.8.0.0) Wed Oct 17 11:59:42 2018


Log for 'maxGrCom' Clone_2 (V12.8.0.0) Wed Oct 17 11:59:42 2018


Log for 'maxGrCom' Clone_2 (V12.8.0.0) Wed Oct 17 11:59:42 2018


Log for 'maxGrCom' Clone_2 (V12.8.0.0) Wed Oct 17 11:59:43 2018


Log for 'maxGrCom' Clone_2 (V12.8.0.0) Wed Oct 17 11:59:43 2018


Log for 'maxGrCom' Clone_2 (V12.8.0.0) Wed Oct 17 11:59:43 2018


Log for 'maxGrCom' Clone_2 (V12.8.0.0) Wed Oct 17 11:59:44 2018


Log for 'maxGrCom' Clone_2 (V12.8.0.0) Wed Oct 17 11:59:44 2018


Log for 'maxGrCom' Clone_2 (V12.8.0.0) Wed Oct 17 11:59:44 2018


Log for 'maxGrCom' Clone_2 (V12.8.0.0) Wed Oct 17 11:59:44 2018


Log for 'maxGrCom' Clone_2 (V12.8.0.0) Wed Oct 17 11:59:45 2018


Log for 'maxGrCom' Clone_2 (V12.8.0.0) Wed Oct 17 11:59:45 2018


Log for 'maxGrCom' Clone_2 (V12.8.0.0) Wed Oct 17 11:59:45 2018


Log for 'maxGrCom' Clone_2 (V12.8.0.0) Wed Oct 17 11:59:45 2018


Log for 'maxGrCom' Clone_2 (V12.8.0.0) Wed Oct 17 11:59:46 2018


Log for 'maxGrCom' Clone_2 (V12.8.0.0) Wed Oct 17 11:59:46 2018


Log for 'maxGrCom' Clone_2 (V12.8.0.0) Wed Oct 17 11:59:46 2018


Log for 'maxGrCom' Clone_2 (V12.8.0.0) Wed Oct 17 11:59:47 2018


Log for 'maxGrCom' Clone_2 (V12.8.0.0) Wed Oct 17 11:59:47 2018


Log for 'maxGrCom' Clone_2 (V12.8.0.0) Wed Oct 17 11:59:47 2018


Log for 'maxGrCom' Clone_2 (V12.8.0.0) Wed Oct 17 11:59:47 2018


Log for 'maxGrCom' Clone_2 (V12.8.0.0) Wed Oct 17 11:59:48 2018


Log for 'maxGrCom' Clone_2 (V12.8.0.0) Wed Oct 17 11:59:48 2018


Log for 'maxGrCom' Clone_2 (V12.8.0.0) Wed Oct 17 11:59:48 2018


Log for 'maxGrCom' Clone_2 (V12.8.0.0) Wed Oct 17 11:59:48 2018


Log for 'maxGrCom' Clone_2 (V12.8.0.0) Wed Oct 17 11:59:48 2018


Log for 'maxGrCom' Clone_2 (V12.8.0.0) Wed Oct 17 11:59:49 2018


Log for 'maxGrCom' Clone_2 (V12.8.0.0) Wed Oct 17 11:59:49 2018


Log for 'maxGrCom' Clone_2 (V12.8.0.0) Wed Oct 17 11:59:50 2018


Log for 'maxGrCom' Clone_2 (V12.8.0.0) Wed Oct 17 11:59:50 2018


Log for 'maxGrCom' Clone_2 (V12.8.0.0) Wed Oct 17 11:59:50 2018


Log for 'maxGrCom' Clone_2 (V12.8.0.0) Wed Oct 17 11:59:50 2018


Log for 'maxGrCom' Clone_2 (V12.8.0.0) Wed Oct 17 11:59:51 2018


Log for 'maxGrCom' Clone_2 (V12.8.0.0) Wed Oct 17 11:59:51 2018


Log for 'maxGrCom' Clone_2 (V12.8.0.0) Wed Oct 17 11:59:51 2018


Log for 'maxGrCom' Clone_2 (V12.8.0.0) Wed Oct 17 11:59:51 2018


Log for 'maxGrCom' Clone_2 (V12.8.0.0) Wed Oct 17 11:59:51 2018


Log for 'maxGrCom' Clone_2 (V12.8.0.0) Wed Oct 17 11:59:52 2018


Log for 'maxGrCom' Clone_2 (V12.8.0.0) Wed Oct 17 11:59:52 2018


Log for 'maxGrCom' Clone_2 (V12.8.0.0) Wed Oct 17 11:59:52 2018


Log for 'maxGrCom' Clone_2 (V12.8.0.0) Wed Oct 17 11:59:53 2018


Log for 'maxGrCom' Clone_2 (V12.8.0.0) Wed Oct 17 11:59:53 2018


Log for 'maxGrCom' Clone_2 (V12.8.0.0) Wed Oct 17 11:59:53 2018


Log for 'maxGrCom' Clone_2 (V12.8.0.0) Wed Oct 17 11:59:54 2018


Log for 'maxGrCom' Clone_2 (V12.8.0.0) Wed Oct 17 11:59:54 2018


Log for 'maxGrCom' Clone_2 (V12.8.0.0) Wed Oct 17 11:59:54 2018


Log for 'maxGrCom' Clone_2 (V12.8.0.0) Wed Oct 17 11:59:54 2018


Log for 'maxGrCom' Clone_2 (V12.8.0.0) Wed Oct 17 11:59:55 2018


Log for 'maxGrCom' Clone_2 (V12.8.0.0) Wed Oct 17 11:59:55 2018


Log for 'maxGrCom' Clone_2 (V12.8.0.0) Wed Oct 17 11:59:55 2018


Log for 'maxGrCom' Clone_2 (V12.8.0.0) Wed Oct 17 11:59:56 2018


Log for 'maxGrCom' Clone_2 (V12.8.0.0) Wed Oct 17 11:59:56 2018


Log for 'maxGrCom' Clone_2 (V12.8.0.0) Wed Oct 17 11:59:56 2018


Log for 'maxGrCom' Clone_2 (V12.8.0.0) Wed Oct 17 11:59:57 2018


Log for 'maxGrCom' Clone_2 (V12.8.0.0) Wed Oct 17 11:59:57 2018


Log for 'maxGrCom' Clone_2 (V12.8.0.0) Wed Oct 17 11:59:57 2018


Log for 'maxGrCom' Clone_2 (V12.8.0.0) Wed Oct 17 11:59:57 2018


Log for 'maxGrCom' Clone_2 (V12.8.0.0) Wed Oct 17 11:59:57 2018


Log for 'maxGrCom' Clone_2 (V12.8.0.0) Wed Oct 17 11:59:58 2018


Log for 'maxGrCom' Clone_2 (V12.8.0.0) Wed Oct 17 11:59:58 2018


Log for 'maxGrCom' Clone_2 (V12.8.0.0) Wed Oct 17 11:59:58 2018


Log for 'maxGrCom' Clone_2 (V12.8.0.0) Wed Oct 17 11:59:59 2018


Log for 'maxGrCom' Clone_2 (V12.8.0.0) Wed Oct 17 11:59:59 2018


Log for 'maxGrCom' Clone_2 (V12.8.0.0) Wed Oct 17 11:59:59 2018


Log for 'maxGrCom' Clone_2 (V12.8.0.0) Wed Oct 17 11:59:59 2018


Log for 'maxGrCom' Clone_2 (V12.8.0.0) Wed Oct 17 11:59:59 2018


Log for 'maxGrCom' Clone_2 (V12.8.0.0) Wed Oct 17 12:00:00 2018


Log for 'maxGrCom' Clone_2 (V12.8.0.0) Wed Oct 17 12:00:00 2018


Log for 'maxGrCom' Clone_2 (V12.8.0.0) Wed Oct 17 12:00:00 2018


Log for 'maxGrCom' Clone_2 (V12.8.0.0) Wed Oct 17 12:00:00 2018


Log for 'maxGrCom' Clone_2 (V12.8.0.0) Wed Oct 17 12:00:01 2018


Log for 'maxGrCom' Clone_2 (V12.8.0.0) Wed Oct 17 12:00:01 2018


Log for 'maxGrCom' Clone_2 (V12.8.0.0) Wed Oct 17 12:00:01 2018


Log for 'maxGrCom' Clone_2 (V12.8.0.0) Wed Oct 17 12:00:02 2018


Log for 'maxGrCom' Clone_2 (V12.8.0.0) Wed Oct 17 12:00:02 2018


Log for 'maxGrCom' Clone_2 (V12.8.0.0) Wed Oct 17 12:00:02 2018


Log for 'maxGrCom' Clone_2 (V12.8.0.0) Wed Oct 17 12:00:03 2018


Log for 'maxGrCom' Clone_2 (V12.8.0.0) Wed Oct 17 12:00:03 2018


Log for 'maxGrCom' Clone_2 (V12.8.0.0) Wed Oct 17 12:00:03 2018


Log for 'maxGrCom' Clone_2 (V12.8.0.0) Wed Oct 17 12:00:04 2018


Log for 'maxGrCom' Clone_2 (V12.8.0.0) Wed Oct 17 12:00:04 2018


Log for 'maxGrCom' Clone_2 (V12.8.0.0) Wed Oct 17 12:00:04 2018


Log for 'maxGrCom' Clone_2 (V12.8.0.0) Wed Oct 17 12:00:04 2018


Log for 'maxGrCom' Clone_2 (V12.8.0.0) Wed Oct 17 12:00:05 2018


Log for 'maxGrCom' Clone_2 (V12.8.0.0) Wed Oct 17 12:00:05 2018


Log for 'maxGrCom' Clone_2 (V12.8.0.0) Wed Oct 17 12:00:05 2018


Log for 'maxGrCom' Clone_2 (V12.8.0.0) Wed Oct 17 12:00:05 2018


Log for 'maxGrCom' Clone_2 (V12.8.0.0) Wed Oct 17 12:00:06 2018


Log for 'maxGrCom' Clone_2 (V12.8.0.0) Wed Oct 17 12:00:06 2018


Log for 'maxGrCom' Clone_2 (V12.8.0.0) Wed Oct 17 12:00:06 2018


Log for 'maxGrCom' Clone_2 (V12.8.0.0) Wed Oct 17 12:00:06 2018


Log for 'maxGrCom' Clone_2 (V12.8.0.0) Wed Oct 17 12:00:06 2018


Log for 'maxGrCom' Clone_2 (V12.8.0.0) Wed Oct 17 12:00:07 2018


Log for 'maxGrCom' Clone_2 (V12.8.0.0) Wed Oct 17 12:00:07 2018


Log for 'maxGrCom' Clone_2 (V12.8.0.0) Wed Oct 17 12:00:07 2018


Log for 'maxGrCom' Clone_2 (V12.8.0.0) Wed Oct 17 12:00:08 2018


Log for 'maxGrCom' Clone_2 (V12.8.0.0) Wed Oct 17 12:00:08 2018


Log for 'maxGrCom' Clone_2 (V12.8.0.0) Wed Oct 17 12:00:08 2018


Log for 'maxGrCom' Clone_2 (V12.8.0.0) Wed Oct 17 12:00:08 2018


Log for 'maxGrCom' Clone_2 (V12.8.0.0) Wed Oct 17 12:00:09 2018


Log for 'maxGrCom' Clone_2 (V12.8.0.0) Wed Oct 17 12:00:09 2018


Log for 'maxGrCom' Clone_2 (V12.8.0.0) Wed Oct 17 12:00:09 2018


Log for 'maxGrCom' Clone_2 (V12.8.0.0) Wed Oct 17 12:00:09 2018


Log for 'maxGrCom' Clone_2 (V12.8.0.0) Wed Oct 17 12:00:10 2018


Log for 'maxGrCom' Clone_2 (V12.8.0.0) Wed Oct 17 12:00:10 2018


Log for 'maxGrCom' Clone_2 (V12.8.0.0) Wed Oct 17 12:00:10 2018


Log for 'maxGrCom' Clone_2 (V12.8.0.0) Wed Oct 17 12:00:10 2018


Log for 'maxGrCom' Clone_2 (V12.8.0.0) Wed Oct 17 12:00:11 2018


Log for 'maxGrCom' Clone_2 (V12.8.0.0) Wed Oct 17 12:00:11 2018


Log for 'maxGrCom' Clone_2 (V12.8.0.0) Wed Oct 17 12:00:11 2018


Log for 'maxGrCom' Clone_2 (V12.8.0.0) Wed Oct 17 12:00:11 2018


Log for 'maxGrCom' Clone_2 (V12.8.0.0) Wed Oct 17 12:00:11 2018


Log for 'maxGrCom' Clone_2 (V12.8.0.0) Wed Oct 17 12:00:12 2018


Log for 'maxGrCom' Clone_2 (V12.8.0.0) Wed Oct 17 12:00:12 2018


Log for 'maxGrCom' Clone_2 (V12.8.0.0) Wed Oct 17 12:00:12 2018


Log for 'maxGrCom' Clone_2 (V12.8.0.0) Wed Oct 17 12:00:12 2018


Log for 'maxGrCom' Clone_2 (V12.8.0.0) Wed Oct 17 12:00:13 2018


Log for 'maxGrCom' Clone_2 (V12.8.0.0) Wed Oct 17 12:00:13 2018


Log for 'maxGrCom' Clone_2 (V12.8.0.0) Wed Oct 17 12:00:14 2018


Log for 'maxGrCom' Clone_2 (V12.8.0.0) Wed Oct 17 12:00:14 2018


Log for 'maxGrCom' Clone_2 (V12.8.0.0) Wed Oct 17 12:00:14 2018


Log for 'maxGrCom' Clone_2 (V12.8.0.0) Wed Oct 17 12:00:15 2018


Log for 'maxGrCom' Clone_2 (V12.8.0.0) Wed Oct 17 12:00:15 2018


Log for 'maxGrCom' Clone_2 (V12.8.0.0) Wed Oct 17 12:00:15 2018


Log for 'maxGrCom' Clone_2 (V12.8.0.0) Wed Oct 17 12:00:15 2018


Log for 'maxGrCom' Clone_2 (V12.8.0.0) Wed Oct 17 12:00:16 2018


Log for 'maxGrCom' Clone_2 (V12.8.0.0) Wed Oct 17 12:00:16 2018


Log for 'maxGrCom' Clone_2 (V12.8.0.0) Wed Oct 17 12:00:16 2018


Log for 'maxGrCom' Clone_2 (V12.8.0.0) Wed Oct 17 12:00:17 2018


Log for 'maxGrCom' Clone_2 (V12.8.0.0) Wed Oct 17 12:00:17 2018


Log for 'maxGrCom' Clone_2 (V12.8.0.0) Wed Oct 17 12:00:17 2018


Log for 'maxGrCom' Clone_2 (V12.8.0.0) Wed Oct 17 12:00:17 2018


Log for 'maxGrCom' Clone_2 (V12.8.0.0) Wed Oct 17 12:00:18 2018


Log for 'maxGrCom' Clone_2 (V12.8.0.0) Wed Oct 17 12:00:18 2018


Log for 'maxGrCom' Clone_2 (V12.8.0.0) Wed Oct 17 12:00:18 2018


Log for 'maxGrCom' Clone_2 (V12.8.0.0) Wed Oct 17 12:00:18 2018


Log for 'maxGrCom' Clone_2 (V12.8.0.0) Wed Oct 17 12:00:19 2018


Log for 'maxGrCom' Clone_2 (V12.8.0.0) Wed Oct 17 12:00:19 2018


Log for 'maxGrCom' Clone_2 (V12.8.0.0) Wed Oct 17 12:00:19 2018


Log for 'maxGrCom' Clone_2 (V12.8.0.0) Wed Oct 17 12:00:19 2018


Log for 'maxGrCom' Clone_2 (V12.8.0.0) Wed Oct 17 12:00:20 2018


Log for 'maxGrCom' Clone_2 (V12.8.0.0) Wed Oct 17 12:00:20 2018


Log for 'maxGrCom' Clone_2 (V12.8.0.0) Wed Oct 17 12:00:20 2018


Log for 'maxGrCom' Clone_2 (V12.8.0.0) Wed Oct 17 12:00:20 2018


Log for 'maxGrCom' Clone_2 (V12.8.0.0) Wed Oct 17 12:00:20 2018


Log for 'maxGrCom' Clone_2 (V12.8.0.0) Wed Oct 17 12:00:21 2018


Log for 'maxGrCom' Clone_2 (V12.8.0.0) Wed Oct 17 12:00:21 2018


Log for 'maxGrCom' Clone_2 (V12.8.0.0) Wed Oct 17 12:00:21 2018


Log for 'maxGrCom' Clone_2 (V12.8.0.0) Wed Oct 17 12:00:21 2018


Log for 'maxGrCom' Clone_2 (V12.8.0.0) Wed Oct 17 12:00:22 2018


Log for 'maxGrCom' Clone_2 (V12.8.0.0) Wed Oct 17 12:00:22 2018


Log for 'maxGrCom' Clone_2 (V12.8.0.0) Wed Oct 17 12:00:22 2018


Log for 'maxGrCom' Clone_2 (V12.8.0.0) Wed Oct 17 12:00:23 2018


Log for 'maxGrCom' Clone_2 (V12.8.0.0) Wed Oct 17 12:00:23 2018


Log for 'maxGrCom' Clone_2 (V12.8.0.0) Wed Oct 17 12:00:23 2018


Log for 'maxGrCom' Clone_2 (V12.8.0.0) Wed Oct 17 12:00:23 2018


Log for 'maxGrCom' Clone_2 (V12.8.0.0) Wed Oct 17 12:00:24 2018


Log for 'maxGrCom' Clone_2 (V12.8.0.0) Wed Oct 17 12:00:24 2018


Log for 'maxGrCom' Clone_2 (V12.8.0.0) Wed Oct 17 12:00:24 2018


Log for 'maxGrCom' Clone_2 (V12.8.0.0) Wed Oct 17 12:00:24 2018


Log for 'maxGrCom' Clone_2 (V12.8.0.0) Wed Oct 17 12:00:25 2018


Log for 'maxGrCom' Clone_2 (V12.8.0.0) Wed Oct 17 12:00:25 2018


Log for 'maxGrCom' Clone_2 (V12.8.0.0) Wed Oct 17 12:00:25 2018


Log for 'maxGrCom' Clone_2 (V12.8.0.0) Wed Oct 17 12:00:26 2018


Log for 'maxGrCom' Clone_2 (V12.8.0.0) Wed Oct 17 12:00:26 2018


Log for 'maxGrCom' Clone_2 (V12.8.0.0) Wed Oct 17 12:00:26 2018


Log for 'maxGrCom' Clone_2 (V12.8.0.0) Wed Oct 17 12:00:26 2018


Log for 'maxGrCom' Clone_2 (V12.8.0.0) Wed Oct 17 12:00:27 2018


Log for 'maxGrCom' Clone_2 (V12.8.0.0) Wed Oct 17 12:00:27 2018


Log for 'maxGrCom' Clone_2 (V12.8.0.0) Wed Oct 17 12:00:27 2018


Log for 'maxGrCom' Clone_2 (V12.8.0.0) Wed Oct 17 12:00:28 2018


Log for 'maxGrCom' Clone_2 (V12.8.0.0) Wed Oct 17 12:00:28 2018


Log for 'maxGrCom' Clone_2 (V12.8.0.0) Wed Oct 17 12:00:28 2018


Log for 'maxGrCom' Clone_2 (V12.8.0.0) Wed Oct 17 12:00:28 2018


Log for 'maxGrCom' Clone_2 (V12.8.0.0) Wed Oct 17 12:00:29 2018


Log for 'maxGrCom' Clone_2 (V12.8.0.0) Wed Oct 17 12:00:29 2018


Log for 'maxGrCom' Clone_2 (V12.8.0.0) Wed Oct 17 12:00:29 2018


Log for 'maxGrCom' Clone_2 (V12.8.0.0) Wed Oct 17 12:00:29 2018


Log for 'maxGrCom' Clone_2 (V12.8.0.0) Wed Oct 17 12:00:29 2018


Log for 'maxGrCom' Clone_2 (V12.8.0.0) Wed Oct 17 12:00:30 2018


Log for 'maxGrCom' Clone_2 (V12.8.0.0) Wed Oct 17 12:00:30 2018


Log for 'maxGrCom' Clone_2 (V12.8.0.0) Wed Oct 17 12:00:30 2018


Log for 'maxGrCom' Clone_2 (V12.8.0.0) Wed Oct 17 12:00:31 2018


Log for 'maxGrCom' Clone_2 (V12.8.0.0) Wed Oct 17 12:00:31 2018


Log for 'maxGrCom' Clone_2 (V12.8.0.0) Wed Oct 17 12:00:31 2018


Log for 'maxGrCom' Clone_2 (V12.8.0.0) Wed Oct 17 12:00:31 2018


Log for 'maxGrCom' Clone_2 (V12.8.0.0) Wed Oct 17 12:00:31 2018


Log for 'maxGrCom' Clone_2 (V12.8.0.0) Wed Oct 17 12:00:32 2018


Log for 'maxGrCom' Clone_2 (V12.8.0.0) Wed Oct 17 12:00:32 2018


Log for 'maxGrCom' Clone_2 (V12.8.0.0) Wed Oct 17 12:00:32 2018


Log for 'maxGrCom' Clone_2 (V12.8.0.0) Wed Oct 17 12:00:32 2018


Log for 'maxGrCom' Clone_2 (V12.8.0.0) Wed Oct 17 12:00:33 2018


Log for 'maxGrCom' Clone_2 (V12.8.0.0) Wed Oct 17 12:00:33 2018


Log for 'maxGrCom' Clone_2 (V12.8.0.0) Wed Oct 17 12:00:33 2018


Log for 'maxGrCom' Clone_2 (V12.8.0.0) Wed Oct 17 12:00:34 2018


Log for 'maxGrCom' Clone_2 (V12.8.0.0) Wed Oct 17 12:00:34 2018


Log for 'maxGrCom' Clone_2 (V12.8.0.0) Wed Oct 17 12:00:34 2018


Log for 'maxGrCom' Clone_2 (V12.8.0.0) Wed Oct 17 12:00:34 2018


Log for 'maxGrCom' Clone_2 (V12.8.0.0) Wed Oct 17 12:00:34 2018


Log for 'maxGrCom' Clone_2 (V12.8.0.0) Wed Oct 17 12:00:35 2018
