# Supplementary material for: Suboptimal community growth mediated through metabolite crossfeeding promotes species diversity in the gut microbiota
Source: PLoS Comput Biol. 2018 Oct 30;14(10):e1006558. doi: 10.1371/journal.pcbi.1006558 (PMC6226200; doi:10.1371/journal.pcbi.1006558)
Supplement: S1 Folder — Matlab codes and data files used for generating results. (ZIP) [file pcbi.1006558.s006.zip › plos-cb18_codes/sim_community_combos_case.m]

function [grCom,spAbd,metxFed,BPext,EXflux] = sim_community_combos_case(modelCom,infoCom,indCom,Csp,nSp)

% Create options stucture
options = struct();

% Set bounds to eliminate non-participating species
[~,nSz] = size(Csp);
options.BMcon = [];
for i = 1:nSp
    conVec = zeros(1,nSp);
    if ismember(i,Csp) == 0
        conVec(i) = 1;
        options.BMcon = [options.BMcon; conVec];
    end
end
[nCstr,~] = size(options.BMcon);
options.BMrhs = zeros(nCstr,1);
sense = [];
for i=1:nCstr
    sense = [sense; 'E'];
end
options.BMcsense = sense;

% Perform community FBA
[sol,result,LP,LP2,indLP] = SteadyComCplex(modelCom,options,[]);

% Define target byproducts
BPstr = { {'EX_ac(u)'} {'EX_but(u)'} {'EX_co2(u)'} {'EX_etoh(u)'} {'EX_for(u)'} {'EX_h2(u)'} {'EX_lac_D(u)'}...
    {'EX_lac_L(u)'} {'EX_ppa(u)'} {'EX_succ(u)'} };
[~,nBP] = size(BPstr);
[nEx,~] = size(infoCom.EXcom);
if result.stat(1) == 'i'
    grCom = 0;
    spAbd = zeros(1,nSp);
    metxFed = zeros(1,nEx);
    BPext = zeros(1,nBP);
    return;
end

for i = 1:nSp
    for j = 1:nEx
        if indCom.EXsp(j,i) ~= 0
             EXsp.lb(j,i) = modelCom.lb(indCom.EXsp(j,i));
             EXsp.ub(j,i) = modelCom.ub(indCom.EXsp(j,i));
             EXsp.flux(j,i) = result.flux(indCom.EXsp(j,i));
        else
            EXsp.lb(j,i) = 0;
            EXsp.ub(j,i) = 0;
            EXsp.flux(j,i) = 0;
        end
    end
end
EXflux = EXsp.flux;

% Calculate net secretion rates of of target byproducts
for i = 1:nBP
    BPidx(i) = find(strcmp(infoCom.EXcom(:,2), BPstr{i}));
    BPext(i) = result.Ex(BPidx(i))-result.Ut(BPidx(i));
end

% Find significant cross-fed metabolites
xfedTol = 1;
EXsp.xfed = zeros(nEx,1);
for j = 1:nEx
    posFlux = 0;
    negFlux = 0;
    for i = 1:nSp
        if indCom.EXsp(j,i) ~= 0
            if result.flux(indCom.EXsp(j,i)) >= xfedTol
                posFlux = 1;
            end
            if result.flux(indCom.EXsp(j,i)) <= -xfedTol
                negFlux = 1;
            end
        end
    end
    if posFlux == 1 & negFlux == 1
        EXsp.xfed(j) = 1;
    end
end

% Return growth rate, species abundances and list of crossfed metabolites
grCom = result.GRmax;
spAbd = result.BM;
metxFed = EXsp.xfed;

end
