# Supplementary material for: Suboptimal community growth mediated through metabolite crossfeeding promotes species diversity in the gut microbiota
Source: PLoS Comput Biol. 2018 Oct 30;14(10):e1006558. doi: 10.1371/journal.pcbi.1006558 (PMC6226200; doi:10.1371/journal.pcbi.1006558)
Supplement: S1 Folder — Matlab codes and data files used for generating results. (ZIP) [file pcbi.1006558.s006.zip › plos-cb18_codes/sim_community_diversity.m]

% Set size of community, growth rate percentage and number of simulation cases
clear all
nSp = 20;
GRcase = 75;
nCase = 2;

% Set minimum and maximum abundance bound for each species
load fvac_20_gr60-100_34cases_fiber_new
iGR = find(GRpercent == GRcase);
minAbd = outCom.minFlux(:,iGR);
maxAbd = outCom.maxFlux(:,iGR);

% Set species ATPM
load modelCom20_fiber;
modelCom.lb(indCom.spATPM) = 10;

% Create structure to store species flux bounds and computed fluxes
[nEx,~] = size(infoCom.EXcom);
EXsp = struct();

% Store species flux bounds 
for i = 1:nSp
    for j = 1:nEx
        if indCom.EXsp(j,i) ~= 0
             EXsp.lb(j,i) = modelCom.lb(indCom.EXsp(j,i));
             EXsp.ub(j,i) = modelCom.ub(indCom.EXsp(j,i));
        else
            EXsp.lb(j,i) = 0;
            EXsp.ub(j,i) = 0;
        end
    end
end

% Use species flux bounds to compute community uptake bounds for given diet
mediaSpecies = [1:nSp];
[~,nmS] = size(mediaSpecies);
EXsp.tot = zeros(nEx,1);
for i = 1:nmS
    k = mediaSpecies(i);
    for j = 1:nEx
        if EXsp.tot(j) == 0  
            EXsp.tot(j) = -EXsp.lb(j,k);
        end
    end
end

% Load media bounds
modelCom.ub(indCom.EXcom(:,1)) = EXsp.tot;

% Set species flux bounds to establish maximum uptake and secretion fluxes for any metabolite
for i = 1:nSp
    for j = 1:nEx
        if indCom.EXsp(j,i) ~= 0
             modelCom.lb(indCom.EXsp(j,i)) = -modelCom.ub(indCom.EXcom(j,1));
             modelCom.ub(indCom.EXsp(j,i)) = 1000;
        else
            EXsp.lb(j,i) = 0;
            EXsp.ub(j,i) = 0;
        end
    end
end

% Allow restricted crossfeeding of amino acids through bounds on species uptakes
AAstr = { { 'UT_ala_L(u)'} {'UT_arg_L(u)'} {'UT_asn_L(u)'} {'UT_asp_L(u)'} {'UT_cys_L(u)'} {'UT_gln_L(u)'}...
    {'UT_glu_L(u)'} {'UT_gly(u)'} {'UT_his_L(u)'} {'UT_ile_L(u)'} {'UT_leu_L(u)'} { 'UT_lys_L(u)'} {'UT_met_L(u)'}...
    {'UT_orn(u)'} {'UT_phe_L(u)'} {'UT_pro_L(u)'} {'UT_ser_L(u)'} {'UT_thr_L(u)'} {'UT_trp_L(u)'} {'UT_tyr_L(u)'}...
    {'UT_val_L(u)'} };
[~,nAA] = size(AAstr);
for i = 1:nAA
    AAidx(i) = find(strcmp(infoCom.EXcom(:,1), AAstr{i}));
end
for i = 1:nSp
    for j = 1:nAA
        if indCom.EXsp(AAidx(j),i) ~= 0
             modelCom.lb(indCom.EXsp(AAidx(j),i)) = -10;
        end
    end
end

% Allow restricted crossfeeding of target byproducts through bounds on species uptakes
BPstr = { {'UT_ac(u)'} {'UT_co2(u)'} {'UT_etoh(u)'} {'UT_for(u)'} {'UT_h2(u)'} {'UT_lac_D(u)'}...
    {'UT_lac_L(u)'} {'UT_succ(u)'} };
[nrow,nBP] = size(BPstr);
for i = 1:nBP
    BPidx(i) = find(strcmp(infoCom.EXcom(:,1), BPstr{i}));
end
for i = 1:nSp
    for j = 1:nBP
        if indCom.EXsp(BPidx(j),i) ~= 0
             modelCom.lb(indCom.EXsp(BPidx(j),i)) = -10;
        end
    end
end

% Generate cases with random target species abundances within FVAC bounds
Csp = [1:nSp];

% Simulate all cases
highAbd = zeros(nCase,nSp);
for i = 1:nCase
    [i, nCase]
    while sum(highAbd(i,:)) < 1
        highAbd(i,:) = 2*rand/sum(maxAbd)*maxAbd;
    end
    [grCom(i),spAbd(i,:),metxFed(i,:),BPext(i,:)] = sim_community_diversity_case(modelCom,infoCom,indCom,nSp,highAbd(i,:));
end

% Create stucture to store calculated results
outCom = struct();
outCom.Csp = Csp;
outCom.maxAbd = maxAbd;
outCom.highAbd = highAbd;
outCom.grCom = grCom';
outCom.spAbd = spAbd;
outCom.BPext = BPext;

% Create arrary of significantly crossfed metabolites
[nEx,~] = size(infoCom.EXcom);
xFed = cell(nCase,nEx);
for i = 1:nCase
    idx = find(ismember(metxFed(i,:),1));
    symbxFed = infoCom.Mcom(idx)';
    [~,nxFed(i)] = size(symbxFed);
    emptStr = {};
    for j = 1:nEx-nxFed(i)
        emptStr{j} = '';
    end 
    xFed(i,:) = [symbxFed emptStr];
end
outCom.nxFed = nxFed';
outCom.xIdx = idx;
outCom.xFed = xFed;

% Calculate community equitability for each case

for i = 1:nCase
    equCom(i) = 1/sum(spAbd(i,:).*spAbd(i,:))/nSp;
end
outCom.equCom = equCom';
