# Supplementary material for: Suboptimal community growth mediated through metabolite crossfeeding promotes species diversity in the gut microbiota
Source: PLoS Comput Biol. 2018 Oct 30;14(10):e1006558. doi: 10.1371/journal.pcbi.1006558 (PMC6226200; doi:10.1371/journal.pcbi.1006558)
Supplement: S1 Folder — Matlab codes and data files used for generating results. (ZIP) [file pcbi.1006558.s006.zip › plos-cb18_codes/sim_community_fvac.m]

% Set size of community and number of species to be tested
clear all
load modelCom20_fiber;
nSp = 20;
nSz = 20;

% Specify participating species
Csp = [1:nSp];

% Structure for storing results
outCom = struct();

% Set species ATPM
modelCom.lb(indCom.spATPM) = 10; %[13 22 6 12.2 0 11.9 11 17.6 24.9 4.6 0 5.4 8.6 0 22 14.6 17 0 5.3 5.6 2.7 0 5.5 21 0 2.9 0 0];

% Create structure to store species flux bounds and computed fluxes
[nEx,~] = size(infoCom.EXcom);
EXsp = struct();

% Store species flux bounds 
for i = 1:nSp
    for j = 1:nEx
        if indCom.EXsp(j,i) ~= 0
             EXsp.lb(j,i) = modelCom.lb(indCom.EXsp(j,i));
             EXsp.ub(j,i) = modelCom.ub(indCom.EXsp(j,i));
        else
            EXsp.lb(j,i) = 0;
            EXsp.ub(j,i) = 0;
        end
    end
end

% Use species flux bounds to compute community uptake bounds for given diet
mediaSpecies = [1:nSp];
[~,nmS] = size(mediaSpecies);
EXsp.tot = zeros(nEx,1);
for i = 1:nmS
    k = mediaSpecies(i);
    for j = 1:nEx
        if EXsp.tot(j) == 0  
            EXsp.tot(j) = -EXsp.lb(j,k);
        end
    end
end

% Load media bounds
modelCom.ub(indCom.EXcom(:,1)) = EXsp.tot;

% Set species flux bounds to establish maximum uptake and secretion fluxes for any metabolite
for i = 1:nSp
    for j = 1:nEx
        if indCom.EXsp(j,i) ~= 0
             modelCom.lb(indCom.EXsp(j,i)) = -modelCom.ub(indCom.EXcom(j,1));
             modelCom.ub(indCom.EXsp(j,i)) = 1000;
        else
            EXsp.lb(j,i) = 0;
            EXsp.ub(j,i) = 0;
        end
    end
end

AAstr = { { 'UT_ala_L(u)'} {'UT_arg_L(u)'} {'UT_asn_L(u)'} {'UT_asp_L(u)'} {'UT_cys_L(u)'} {'UT_gln_L(u)'}...
    {'UT_glu_L(u)'} {'UT_gly(u)'} {'UT_his_L(u)'} {'UT_ile_L(u)'} {'UT_leu_L(u)'} { 'UT_lys_L(u)'} {'UT_met_L(u)'}...
    {'UT_orn(u)'} {'UT_phe_L(u)'} {'UT_pro_L(u)'} {'UT_ser_L(u)'} {'UT_thr_L(u)'} {'UT_trp_L(u)'} {'UT_tyr_L(u)'}...
    {'UT_val_L(u)'} };
[~,nAA] = size(AAstr);
for i = 1:nAA
    AAidx(i) = find(strcmp(infoCom.EXcom(:,1), AAstr{i}));
end
for i = 1:nSp
    for j = 1:nAA
        if indCom.EXsp(AAidx(j),i) ~= 0
           modelCom.lb(indCom.EXsp(AAidx(j),i)) = -10;
        end
    end
end

% Allow restricted crossfeeding of target byproducts through bounds on species uptakes
BPstr = { {'UT_ac(u)'} {'UT_co2(u)'} {'UT_etoh(u)'} {'UT_for(u)'} {'UT_h2(u)'} {'UT_lac_D(u)'} {'UT_lac_L(u)'}...
    {'UT_succ(u)'} };
[~,nBP] = size(BPstr);
for i = 1:nBP
    BPidx(i) = find(strcmp(infoCom.EXcom(:,1), BPstr{i}));
end
for i = 1:nSp
    for j = 1:nBP
        if indCom.EXsp(BPidx(j),i) ~= 0
            modelCom.lb(indCom.EXsp(BPidx(j),i)) = -10;
        end
    end
end 

% Perform flux variability analysis
GRpercent = [60:5:90 91:1:99 99.1:0.1:99.9 99.91:0.01:99.99];
outCom = sim_community_fvac_case(modelCom,infoCom,indCom,Csp,nSp,GRpercent);
