# Supplementary material for: Suboptimal community growth mediated through metabolite crossfeeding promotes species diversity in the gut microbiota
Source: PLoS Comput Biol. 2018 Oct 30;14(10):e1006558. doi: 10.1371/journal.pcbi.1006558 (PMC6226200; doi:10.1371/journal.pcbi.1006558)
Supplement: S1 Folder — Matlab codes and data files used for generating results. (ZIP) [file pcbi.1006558.s006.zip › plos-cb18_codes/sim_community_fvac_case.m]

function outCom = sim_community_fvac_case(modelCom,infoCom,indCom,Csp,nSp,GRpercent)

% Create options stucture
options = struct();

[nRxn,~] = size(modelCom.rxns);
options.rxnNameList = [nRxn+1:nRxn+nSp]; 

% Allow restricted crossfeeding of target byproducts through bounds on species uptakes
SCstr = { {'UT_ac(u)'} {'UT_but(u)'} {'UT_ppa(u)'} };
[~,nSC] = size(SCstr);
for i = 1:nSC
    SCidx(i) = find(strcmp(infoCom.EXcom(:,1), SCstr{i}));
end
SCflux = indCom.EXcom(SCidx,2);
options.rxnFluxList = [options.rxnNameList'; SCflux];
%options.rxnFluxList = options.rxnNameList;
options.optGRpercent = GRpercent;

% Set bounds to eliminate non-participating species
options.BMcon = [];
for i = 1:nSp
    conVec = zeros(1,nSp);
    if ismember(i,Csp) == 0
        conVec(i) = 1;
        options.BMcon = [options.BMcon; conVec];
    end
end
[nCstr,~] = size(options.BMcon);
options.BMrhs = zeros(nCstr,1);
sense = [];
for i=1:nCstr
    sense = [sense; 'E'];
end
options.BMcsense = sense;

% Perform community FBA
[minFlux,maxFlux,minFD,maxFD,GRvector,result,LP] = SteadyComFVACplex(modelCom,options,[]);
outCom.minFlux = minFlux;
outCom.maxFlux = maxFlux;
outCom.minFD = minFD;
outCom.maxFD = maxFD;
outCom.GRvector = GRvector;
outCom.result = result;


% % Store species flux bounds and computed fluxes
% [nEx,~] = size(infoCom.EXcom);
% for i = 1:nSp
%     for j = 1:nEx
%         if indCom.EXsp(j,i) ~= 0
%              EXsp.lb(j,i) = modelCom.lb(indCom.EXsp(j,i));
%              EXsp.ub(j,i) = modelCom.ub(indCom.EXsp(j,i));
%              EXsp.flux(j,i) = result.flux(indCom.EXsp(j,i));
%         else
%             EXsp.lb(j,i) = 0;
%             EXsp.ub(j,i) = 0;
%             EXsp.flux(j,i) = 0;
%         end
%     end
% end
% 
% % Find significant cross-fed metabolites
% xfedTol = 0.5;
% EXsp.xfed = zeros(nEx,1);
% for j = 1:nEx
%     posFlux = 0;
%     negFlux = 0;
%     for i = 1:nSp
%         if indCom.EXsp(j,i) ~= 0
%             if result.flux(indCom.EXsp(j,i)) >= xfedTol
%                 posFlux = 1;
%             end
%             if result.flux(indCom.EXsp(j,i)) <= -xfedTol
%                 negFlux = 1;
%             end
%         end
%     end
%     if posFlux == 1 && negFlux == 1
%         EXsp.xfed(j) = 1;
%     end
% end
%             
% grCom = result.GRmax;
% spAbd = result.BM;
% metxFed = EXsp.xfed;

end
